# Supplementary material for: Optimized SNR-based ECAP threshold determination is comparable to the judgement of human evaluators
Source: PLoS One. 2021 Nov 1;16(11):e0259347. doi: 10.1371/journal.pone.0259347 (PMC8559956; doi:10.1371/journal.pone.0259347)
Supplement: S1 Table — Column A designates the parameter which was varied, and column B relates to the specific setting of this parameter. A parameter used as baseline is highlighted in green. Columns D–G show in how many cases the evaluator and the FG-SNR algorithm found an ECAP response (“true”). Column H shows Pearson’s correlation coefficient r for the correlation between the ECAP threshold estimates of the evaluators and the FG-SNR algorithm. Columns I, J and K show the average, median and standard deviation values of the r values across different evaluators, respectively. Empty cells indicate that the correlation could not be computed. (XLSX) [file pone.0259347.s002.xlsx]

## Sheet: S1 Table
			Count				Pearson's correlation coefficient r	Mean of r	Median of r	Standard deviation r			Within Excel we used following formula to calculate the standard deviation
		Evaluator found ECAP response	TRUE		FALSE		TRUE
		FG-SNR found ECAP response	TRUE	FALSE	TRUE	FALSE	TRUE
Parameter	Specific parameter setting	Evaluator
Zero ampitude template (ZAT)	No ZAT subtraction	AD	2	121	1	32	1	0.954606	0.958554	0.0354614			n = sample size
		KS	1	117	2	36							= sample mean
		LG	3	116	0	37	0.958554
		PS	3	118	0	35	0.985083
		SK	3	124	0	29	0.921654
		SS	3	111	0	42	0.907738
	ZAT-A1	AD	120	3	19	14	0.817855	0.762288	0.816064	0.134293
		KS	114	4	25	13	0.814273
		LG	113	6	26	11	0.848705
		PS	119	2	20	15	0.877874
		SK	120	7	19	10	0.477748
		SS	109	5	30	12	0.737272
	ZAT-A3	AD	121	2	21	12	0.867201	0.806495	0.866524	0.130037
		KS	115	3	27	11	0.865847
		LG	114	5	28	9	0.868271
		PS	119	2	23	12	0.924392
		SK	123	4	19	10	0.530903
		SS	110	4	32	10	0.782356
	ZAT-A5	AD	122	1	23	10	0.860373	0.803248	0.860712	0.130198
		KS	116	2	29	9	0.863617
		LG	115	4	30	7	0.861052
		PS	120	1	25	10	0.927277
		SK	124	3	21	8	0.528528
		SS	112	2	33	9	0.778642
	ZAT-A7	AD	122	1	22	11	0.856146	0.801655	0.856013	0.132903
		KS	116	2	28	10	0.855881
		LG	115	4	29	8	0.86581
		PS	120	1	24	11	0.931155
		SK	124	3	20	9	0.521108
		SS	111	3	33	9	0.779831
	ZAT-F5	AD	17	106	3	30	-0.0304354	0.0822968	0.0645661	0.181323
		KS	17	101	3	35	0.267157
		LG	18	101	2	35	-0.208439
		PS	18	103	2	33	0.082979
		SK	18	109	2	27	0.0461531
		SS	18	96	2	40	0.336366
	ZAT-F0	AD	17	106	3	30	-0.143129	-0.043294	-0.0542115	0.148653
		KS	17	101	3	35	0.0952314
		LG	18	101	2	35	-0.201981
		PS	18	103	2	33	0.0347063
		SK	18	109	2	27	-0.211085
		SS	19	95	1	41	0.166494
Temporal filter	No filter	AD	0	123	0	33
		KS	0	118	0	38
		LG	0	119	0	37
		PS	0	121	0	35
		SK	0	127	0	29
		SS	0	114	0	42
	FIR-LP 3k	AD	122	1	23	10	0.860342	0.803215	0.860679	0.130215
		KS	116	2	29	9	0.863588
		LG	115	4	30	7	0.861016
		PS	120	1	25	10	0.927219
		SK	124	3	21	8	0.528429
		SS	112	2	33	9	0.778698
	BW-LP 3k	AD	123	0	29	4	0.920834	0.839781	0.882361	0.115448
		KS	118	0	34	4	0.924023
		LG	119	0	33	4	0.855553
		PS	121	0	31	4	0.909168
		SK	127	0	25	4	0.592332
		SS	114	0	38	4	0.836774
	BW-BP 0.15/3k	AD	123	0	28	5	0.91711	0.839249	0.892243	0.126897
		KS	118	0	33	5	0.919439
		LG	119	0	32	5	0.867376
		PS	121	0	30	5	0.931145
		SK	127	0	24	5	0.565629
		SS	114	0	37	5	0.834794
Number of moving averages	1 (no averaging)	AD	107	16	14	19	0.826035	0.772915	0.823974	0.142023
		KS	103	15	18	20	0.821912
		LG	101	18	20	17	0.865717
		PS	108	13	13	22	0.883897
		SK	106	21	15	14	0.464909
		SS	98	16	23	19	0.775022
	3	AD	120	3	21	12	0.835953	0.779631	0.831874	0.134882
		KS	114	4	27	11	0.827794
		LG	114	5	27	10	0.861189
		PS	120	1	21	14	0.901534
		SK	122	5	19	10	0.493864
		SS	109	5	32	10	0.757454
	5	AD	122	1	23	10	0.860342	0.803215	0.860679	0.130215
		KS	116	2	29	9	0.863588
		LG	115	4	30	7	0.861016
		PS	120	1	25	10	0.927219
		SK	124	3	21	8	0.528429
		SS	112	2	33	9	0.778698
	7	AD	121	2	23	10	0.892141	0.823824	0.881076	0.128237
		KS	116	2	28	10	0.892025
		LG	115	4	29	8	0.870126
		PS	119	2	25	10	0.938403
		SK	123	4	21	8	0.552947
		SS	111	3	33	9	0.797303
	9	AD	123	0	24	9	0.907097	0.834882	0.890627	0.126325
		KS	118	0	29	9	0.904624
		LG	117	2	30	7	0.87663
		PS	121	0	26	9	0.940145
		SK	125	2	22	7	0.56571
		SS	113	1	34	8	0.815085
	11	AD	121	2	25	8	0.911737	0.837971	0.892824	0.12492
		KS	117	1	29	9	0.905896
		LG	115	4	31	6	0.879752
		PS	119	2	27	8	0.938575
		SK	123	4	23	6	0.570716
		SS	111	3	35	7	0.821152
	13	AD	121	2	24	9	0.913969	0.838965	0.89218	0.122076
		KS	117	1	28	10	0.911359
		LG	115	4	30	7	0.873
		PS	119	2	26	9	0.935149
		SK	123	4	22	7	0.578495
		SS	111	3	34	8	0.821817
	15	AD	121	2	24	9	0.908683	0.836275	0.886884	0.119283
		KS	117	1	28	10	0.91202
		LG	115	4	30	7	0.865086
		PS	119	2	26	9	0.930406
		SK	123	4	22	7	0.582505
		SS	111	3	34	8	0.818952
	17	AD	121	2	23	10	0.904995	0.836201	0.883742	0.116861
		KS	117	1	27	11	0.911555
		LG	115	4	29	8	0.862489
		PS	119	2	25	10	0.930782
		SK	123	4	21	8	0.587988
		SS	111	3	33	9	0.819395
	19	AD	121	2	23	10	0.900242	0.832236	0.879433	0.115318
		KS	117	1	27	11	0.907473
		LG	115	4	29	8	0.858623
		PS	119	2	25	10	0.925282
		SK	123	4	21	8	0.587647
		SS	111	3	33	9	0.814149
	21	AD	119	4	23	10	0.899322	0.830314	0.879207	0.117174
		KS	116	2	26	12	0.906398
		LG	114	5	28	9	0.859093
		PS	118	3	24	11	0.923232
		SK	121	6	21	8	0.581209
		SS	109	5	33	9	0.812632
	23	AD	119	4	24	9	0.89949	0.83057	0.878904	0.116483
		KS	116	2	27	11	0.907381
		LG	114	5	29	8	0.858318
		PS	118	3	25	10	0.922423
		SK	121	6	22	7	0.583118
		SS	109	5	34	8	0.81269
	25	AD	118	5	24	9	0.901038	0.832741	0.881703	0.116243
		KS	115	3	27	11	0.910455
		LG	113	6	29	8	0.862369
		PS	117	4	25	10	0.924025
		SK	120	7	22	7	0.586284
		SS	108	6	34	8	0.812276
	27	AD	118	5	23	10	0.901809	0.833709	0.881963	0.115467
		KS	115	3	26	12	0.910252
		LG	113	6	28	9	0.862118
		PS	117	4	24	11	0.925177
		SK	120	7	21	8	0.588886
		SS	108	6	33	9	0.814014
	29	AD	118	5	23	10	0.898717	0.831754	0.879535	0.114864
		KS	115	3	26	12	0.907901
		LG	113	6	28	9	0.860352
		PS	117	4	24	11	0.925415
		SK	120	7	21	8	0.589345
		SS	108	6	33	9	0.808793
	31	AD	118	5	23	10	0.898193	0.829487	0.877965	0.116215
		KS	115	3	26	12	0.908062
		LG	113	6	28	9	0.857736
		PS	117	4	24	11	0.923935
		SK	120	7	21	8	0.585003
		SS	108	6	33	9	0.803996
	33	AD	117	6	23	10	0.899491	0.829585	0.874455	0.108863
		KS	114	4	26	12	0.905914
		LG	112	7	28	9	0.849418
		PS	116	5	24	11	0.916751
		SK	120	7	20	9	0.602124
		SS	107	7	33	9	0.803812
Noise reduction	Two step approach	AD	122	1	23	10	0.860342	0.803215	0.860679	0.130215
		KS	116	2	29	9	0.863588
		LG	115	4	30	7	0.861016
		PS	120	1	25	10	0.927219
		SK	124	3	21	8	0.528429
		SS	112	2	33	9	0.778698
	2D filter	AD	122	1	23	10	0.906148	0.831086	0.885547	0.125407
		KS	117	1	28	10	0.899252
		LG	116	3	29	8	0.871842
		PS	120	1	25	10	0.935351
		SK	124	3	21	8	0.564476
		SS	112	2	33	9	0.809448
Time windows for "signal+noise" and "noise only"	separated	AD	122	1	23	10	0.860342	0.803215	0.860679	0.130215
		KS	116	2	29	9	0.863588
		LG	115	4	30	7	0.861016
		PS	120	1	25	10	0.927219
		SK	124	3	21	8	0.528429
		SS	112	2	33	9	0.778698
	adjacent	AD	122	1	24	9	0.916057	0.844239	0.897276	0.126825
		KS	117	1	29	9	0.92046
		LG	116	3	30	7	0.878496
		PS	120	1	26	9	0.947061
		SK	124	3	22	7	0.572938
		SS	113	1	33	9	0.830423
	Gaussian	AD	123	0	23	10	0.927151	0.853006	0.894743	0.111379
		KS	118	0	28	10	0.930005
		LG	118	1	28	9	0.86302
		PS	121	0	25	10	0.926466
		SK	125	2	21	8	0.61325
		SS	114	0	32	10	0.858143
Post-processing of "signal+noise" and "noise only"	no post-processing	AD	120	3	25	8	0.851368	0.782028	0.813394	0.0880095
		KS	116	2	29	9	0.840903
		LG	117	2	28	9	0.798196
		PS	119	2	26	9	0.780201
		SK	124	3	21	8	0.592907
		SS	111	3	34	8	0.828591
	poly1	AD	122	1	23	10	0.860373	0.803248	0.860712	0.130198
		KS	116	2	29	9	0.863617
		LG	115	4	30	7	0.861052
		PS	120	1	25	10	0.927277
		SK	124	3	21	8	0.528528
		SS	112	2	33	9	0.778642
	poly2	AD	111	12	13	20	0.764966	0.695815	0.757846	0.156468
		KS	106	12	18	20	0.750727
		LG	104	15	20	17	0.807205
		PS	112	9	12	23	0.814603
		SK	111	16	13	16	0.360841
		SS	101	13	23	19	0.676547
	exp	AD	110	13	7	26	0.787806	0.70854	0.78322	0.172575
		KS	108	10	9	29	0.778634
		LG	106	13	11	26	0.827406
		PS	109	12	8	27	0.825199
		SK	105	22	12	17	0.334866
		SS	102	12	15	27	0.697329
SNR for ECAP classification	1.5	AD	122	1	28	5	0.766223	0.70214	0.703681	0.0696398
		KS	117	1	33	5	0.786434
		LG	117	2	33	4	0.682756
		PS	120	1	30	5	0.709218
		SK	125	2	25	4	0.570063
		SS	112	2	38	4	0.698144
	3.0	AD	123	0	27	6	0.903016	0.829863	0.870395	0.103303
		KS	118	0	32	6	0.910204
		LG	118	1	32	5	0.840965
		PS	121	0	29	6	0.899824
		SK	126	1	24	5	0.613345
		SS	114	0	36	6	0.811824
	4.5	AD	123	0	27	6	0.912353	0.836142	0.889373	0.11955
		KS	118	0	32	6	0.910573
		LG	118	1	32	5	0.868173
		PS	121	0	29	6	0.932486
		SK	126	1	24	5	0.584447
		SS	114	0	36	6	0.80882
	6.0	AD	122	1	23	10	0.860373	0.803248	0.860712	0.130198
		KS	116	2	29	9	0.863617
		LG	115	4	30	7	0.861052
		PS	120	1	25	10	0.927277
		SK	124	3	21	8	0.528528
		SS	112	2	33	9	0.778642
	7.5	AD	116	7	19	14	0.857035	0.786977	0.84444	0.135975
		KS	111	7	24	14	0.831844
		LG	110	9	25	12	0.872787
		PS	117	4	18	17	0.894297
		SK	118	9	17	12	0.495684
		SS	105	9	30	12	0.770217
	9.0	AD	113	10	13	20	0.833579	0.765469	0.825281	0.154076
		KS	107	11	19	19	0.816983
		LG	105	14	21	16	0.859865
		PS	114	7	12	23	0.884754
		SK	111	16	15	14	0.430802
		SS	101	13	25	17	0.766834
	10.5	AD	107	16	11	22	0.832979	0.779981	0.831544	0.146297
		KS	101	17	17	21	0.830109
		LG	99	20	19	18	0.86452
		PS	107	14	11	24	0.888611
		SK	104	23	14	15	0.458264
		SS	95	19	23	19	0.805403
