# Supplementary material for: Optimized SNR-based ECAP threshold determination is comparable to the judgement of human evaluators
Source: PLoS One. 2021 Nov 1;16(11):e0259347. doi: 10.1371/journal.pone.0259347 (PMC8559956; doi:10.1371/journal.pone.0259347)
Supplement: S2 Table — Sheets “FG-SNR ZAT”, “FG-SNR Denoising”, “FG-SNR Number of averages”, “FG-SNR Time window”, “FG-SNR Post-processing”, “FG-SNR SNR threshold” and “FG-SNR 2D filter” contain the ECAP threshold estimates obtained by applying the FG-SNR algorithm with different options of its parameters. In each of those sheets, column D describe the parameter that is modified and column E shows the option, while column G shows the ECAP threshold estimate. Empty values denote cases where no ECAP threshold was determined by the FG-SNR algorithm. Sheet “Evaluators” contains the ECAP presence classifications (column E) and ECAP threshold estimates given by the different evaluators. (XLSX) [file pone.0259347.s003.xlsx]

## Sheet: FG-SNR ZAT
Implant ID	Stimulating Electrode	Recording Electrode	Processing Options	Option	Baseline	ECAP Threshold (nC)
P01	1	3	ZAT option	no ZAT	FALSE
P01	2	4	ZAT option	no ZAT	FALSE
P01	3	4	ZAT option	no ZAT	FALSE
P01	4	3	ZAT option	no ZAT	FALSE
P01	5	4	ZAT option	no ZAT	FALSE
P01	6	8	ZAT option	no ZAT	FALSE	14.08
P01	7	8	ZAT option	no ZAT	FALSE	18.27
P01	8	6	ZAT option	no ZAT	FALSE
P01	9	10	ZAT option	no ZAT	FALSE
P01	10	8	ZAT option	no ZAT	FALSE	11.76
P01	11	9	ZAT option	no ZAT	FALSE
P01	12	11	ZAT option	no ZAT	FALSE
P02L	1	2	ZAT option	no ZAT	FALSE
P02L	2	3	ZAT option	no ZAT	FALSE
P02L	3	5	ZAT option	no ZAT	FALSE
P02L	4	2	ZAT option	no ZAT	FALSE
P02L	5	4	ZAT option	no ZAT	FALSE
P02L	6	8	ZAT option	no ZAT	FALSE
P02L	7	5	ZAT option	no ZAT	FALSE
P02L	8	7	ZAT option	no ZAT	FALSE
P02L	9	11	ZAT option	no ZAT	FALSE
P02L	10	11	ZAT option	no ZAT	FALSE
P02L	11	9	ZAT option	no ZAT	FALSE
P02L	12	11	ZAT option	no ZAT	FALSE
P02R	1	2	ZAT option	no ZAT	FALSE
P02R	2	3	ZAT option	no ZAT	FALSE
P02R	3	4	ZAT option	no ZAT	FALSE
P02R	4	5	ZAT option	no ZAT	FALSE
P02R	5	6	ZAT option	no ZAT	FALSE
P02R	6	5	ZAT option	no ZAT	FALSE
P02R	7	5	ZAT option	no ZAT	FALSE
P02R	8	6	ZAT option	no ZAT	FALSE
P02R	9	10	ZAT option	no ZAT	FALSE
P02R	10	9	ZAT option	no ZAT	FALSE
P02R	11	10	ZAT option	no ZAT	FALSE
P02R	12	10	ZAT option	no ZAT	FALSE
P03L	1	3	ZAT option	no ZAT	FALSE
P03L	2	1	ZAT option	no ZAT	FALSE
P03L	3	1	ZAT option	no ZAT	FALSE
P03L	4	2	ZAT option	no ZAT	FALSE
P03L	5	4	ZAT option	no ZAT	FALSE
P03L	6	4	ZAT option	no ZAT	FALSE
P03L	7	6	ZAT option	no ZAT	FALSE
P03L	8	7	ZAT option	no ZAT	FALSE
P03L	9	10	ZAT option	no ZAT	FALSE
P03L	10	9	ZAT option	no ZAT	FALSE
P03L	11	12	ZAT option	no ZAT	FALSE
P03L	12	10	ZAT option	no ZAT	FALSE
P03R	1	2	ZAT option	no ZAT	FALSE
P03R	2	1	ZAT option	no ZAT	FALSE
P03R	3	4	ZAT option	no ZAT	FALSE
P03R	4	3	ZAT option	no ZAT	FALSE
P03R	5	3	ZAT option	no ZAT	FALSE
P03R	6	4	ZAT option	no ZAT	FALSE
P03R	7	8	ZAT option	no ZAT	FALSE
P03R	8	10	ZAT option	no ZAT	FALSE
P03R	9	7	ZAT option	no ZAT	FALSE
P03R	10	12	ZAT option	no ZAT	FALSE
P03R	11	9	ZAT option	no ZAT	FALSE
P03R	12	11	ZAT option	no ZAT	FALSE
P04	1	2	ZAT option	no ZAT	FALSE
P04	2	4	ZAT option	no ZAT	FALSE
P04	3	2	ZAT option	no ZAT	FALSE
P04	4	2	ZAT option	no ZAT	FALSE
P04	5	6	ZAT option	no ZAT	FALSE
P04	6	5	ZAT option	no ZAT	FALSE
P04	7	8	ZAT option	no ZAT	FALSE
P04	8	7	ZAT option	no ZAT	FALSE
P04	9	8	ZAT option	no ZAT	FALSE
P04	10	8	ZAT option	no ZAT	FALSE
P04	11	9	ZAT option	no ZAT	FALSE
P04	12	11	ZAT option	no ZAT	FALSE
P05L	1	2	ZAT option	no ZAT	FALSE
P05L	2	3	ZAT option	no ZAT	FALSE
P05L	3	4	ZAT option	no ZAT	FALSE
P05L	4	3	ZAT option	no ZAT	FALSE
P05L	5	7	ZAT option	no ZAT	FALSE
P05L	6	7	ZAT option	no ZAT	FALSE
P05L	7	5	ZAT option	no ZAT	FALSE
P05L	8	6	ZAT option	no ZAT	FALSE
P05L	9	8	ZAT option	no ZAT	FALSE
P05L	10	9	ZAT option	no ZAT	FALSE
P05L	11	12	ZAT option	no ZAT	FALSE
P05L	12	10	ZAT option	no ZAT	FALSE
P05R	1	3	ZAT option	no ZAT	FALSE
P05R	2	3	ZAT option	no ZAT	FALSE
P05R	3	1	ZAT option	no ZAT	FALSE
P05R	4	6	ZAT option	no ZAT	FALSE
P05R	5	3	ZAT option	no ZAT	FALSE
P05R	6	5	ZAT option	no ZAT	FALSE
P05R	7	6	ZAT option	no ZAT	FALSE
P05R	8	6	ZAT option	no ZAT	FALSE
P05R	9	7	ZAT option	no ZAT	FALSE
P05R	10	9	ZAT option	no ZAT	FALSE
P05R	11	10	ZAT option	no ZAT	FALSE
P05R	12	11	ZAT option	no ZAT	FALSE
P06	1	3	ZAT option	no ZAT	FALSE
P06	2	4	ZAT option	no ZAT	FALSE
P06	3	5	ZAT option	no ZAT	FALSE
P06	4	5	ZAT option	no ZAT	FALSE
P06	5	3	ZAT option	no ZAT	FALSE
P06	6	5	ZAT option	no ZAT	FALSE
P06	7	5	ZAT option	no ZAT	FALSE
P06	8	6	ZAT option	no ZAT	FALSE
P06	9	8	ZAT option	no ZAT	FALSE
P06	10	8	ZAT option	no ZAT	FALSE
P06	11	12	ZAT option	no ZAT	FALSE
P06	12	10	ZAT option	no ZAT	FALSE
P07	1	2	ZAT option	no ZAT	FALSE
P07	2	3	ZAT option	no ZAT	FALSE
P07	3	1	ZAT option	no ZAT	FALSE
P07	4	3	ZAT option	no ZAT	FALSE
P07	5	6	ZAT option	no ZAT	FALSE
P07	6	5	ZAT option	no ZAT	FALSE
P07	7	5	ZAT option	no ZAT	FALSE
P07	8	9	ZAT option	no ZAT	FALSE
P07	9	8	ZAT option	no ZAT	FALSE
P07	10	11	ZAT option	no ZAT	FALSE
P07	11	10	ZAT option	no ZAT	FALSE
P07	12	11	ZAT option	no ZAT	FALSE
P08	1	2	ZAT option	no ZAT	FALSE
P08	2	1	ZAT option	no ZAT	FALSE
P08	3	4	ZAT option	no ZAT	FALSE
P08	4	5	ZAT option	no ZAT	FALSE
P08	5	3	ZAT option	no ZAT	FALSE
P08	6	7	ZAT option	no ZAT	FALSE
P08	7	9	ZAT option	no ZAT	FALSE
P08	8	9	ZAT option	no ZAT	FALSE
P08	9	7	ZAT option	no ZAT	FALSE
P08	10	8	ZAT option	no ZAT	FALSE
P08	11	10	ZAT option	no ZAT	FALSE
P08	12	10	ZAT option	no ZAT	FALSE
P09	1	2	ZAT option	no ZAT	FALSE
P09	2	4	ZAT option	no ZAT	FALSE
P09	3	1	ZAT option	no ZAT	FALSE
P09	4	2	ZAT option	no ZAT	FALSE
P09	5	7	ZAT option	no ZAT	FALSE
P09	6	5	ZAT option	no ZAT	FALSE
P09	7	9	ZAT option	no ZAT	FALSE
P09	8	9	ZAT option	no ZAT	FALSE
P09	9	10	ZAT option	no ZAT	FALSE
P09	10	12	ZAT option	no ZAT	FALSE
P09	11	12	ZAT option	no ZAT	FALSE
P09	12	11	ZAT option	no ZAT	FALSE
P10	1	3	ZAT option	no ZAT	FALSE
P10	2	1	ZAT option	no ZAT	FALSE
P10	3	2	ZAT option	no ZAT	FALSE
P10	4	6	ZAT option	no ZAT	FALSE
P10	5	3	ZAT option	no ZAT	FALSE
P10	6	5	ZAT option	no ZAT	FALSE
P10	7	5	ZAT option	no ZAT	FALSE
P10	8	9	ZAT option	no ZAT	FALSE
P10	9	10	ZAT option	no ZAT	FALSE
P10	10	12	ZAT option	no ZAT	FALSE
P10	11	10	ZAT option	no ZAT	FALSE
P10	12	11	ZAT option	no ZAT	FALSE
P01	1	3	ZAT option	ZAT-A1	FALSE	14.19
P01	2	4	ZAT option	ZAT-A1	FALSE
P01	3	4	ZAT option	ZAT-A1	FALSE	10.37
P01	4	3	ZAT option	ZAT-A1	FALSE	10.31
P01	5	4	ZAT option	ZAT-A1	FALSE	12.74
P01	6	8	ZAT option	ZAT-A1	FALSE	14.72
P01	7	8	ZAT option	ZAT-A1	FALSE	18.86
P01	8	6	ZAT option	ZAT-A1	FALSE
P01	9	10	ZAT option	ZAT-A1	FALSE
P01	10	8	ZAT option	ZAT-A1	FALSE	13.62
P01	11	9	ZAT option	ZAT-A1	FALSE
P01	12	11	ZAT option	ZAT-A1	FALSE	19.02
P02L	1	2	ZAT option	ZAT-A1	FALSE	13.09
P02L	2	3	ZAT option	ZAT-A1	FALSE	14.39
P02L	3	5	ZAT option	ZAT-A1	FALSE	10.91
P02L	4	2	ZAT option	ZAT-A1	FALSE	10.3
P02L	5	4	ZAT option	ZAT-A1	FALSE	16.88
P02L	6	8	ZAT option	ZAT-A1	FALSE
P02L	7	5	ZAT option	ZAT-A1	FALSE
P02L	8	7	ZAT option	ZAT-A1	FALSE	20.43
P02L	9	11	ZAT option	ZAT-A1	FALSE
P02L	10	11	ZAT option	ZAT-A1	FALSE
P02L	11	9	ZAT option	ZAT-A1	FALSE
P02L	12	11	ZAT option	ZAT-A1	FALSE
P02R	1	2	ZAT option	ZAT-A1	FALSE	13.24
P02R	2	3	ZAT option	ZAT-A1	FALSE	11.28
P02R	3	4	ZAT option	ZAT-A1	FALSE	12.51
P02R	4	5	ZAT option	ZAT-A1	FALSE	16.3
P02R	5	6	ZAT option	ZAT-A1	FALSE	9.94
P02R	6	5	ZAT option	ZAT-A1	FALSE	14.16
P02R	7	5	ZAT option	ZAT-A1	FALSE	14.64
P02R	8	6	ZAT option	ZAT-A1	FALSE
P02R	9	10	ZAT option	ZAT-A1	FALSE	15.39
P02R	10	9	ZAT option	ZAT-A1	FALSE
P02R	11	10	ZAT option	ZAT-A1	FALSE	17.11
P02R	12	10	ZAT option	ZAT-A1	FALSE	15.66
P03L	1	3	ZAT option	ZAT-A1	FALSE	11.86
P03L	2	1	ZAT option	ZAT-A1	FALSE	12.19
P03L	3	1	ZAT option	ZAT-A1	FALSE	15.92
P03L	4	2	ZAT option	ZAT-A1	FALSE	19.53
P03L	5	4	ZAT option	ZAT-A1	FALSE	19.64
P03L	6	4	ZAT option	ZAT-A1	FALSE	26.67
P03L	7	6	ZAT option	ZAT-A1	FALSE	19.32
P03L	8	7	ZAT option	ZAT-A1	FALSE	22.67
P03L	9	10	ZAT option	ZAT-A1	FALSE	23.1
P03L	10	9	ZAT option	ZAT-A1	FALSE	28.38
P03L	11	12	ZAT option	ZAT-A1	FALSE	35
P03L	12	10	ZAT option	ZAT-A1	FALSE	28.62
P03R	1	2	ZAT option	ZAT-A1	FALSE	7.04
P03R	2	1	ZAT option	ZAT-A1	FALSE	5.04
P03R	3	4	ZAT option	ZAT-A1	FALSE	14.25
P03R	4	3	ZAT option	ZAT-A1	FALSE	10.37
P03R	5	3	ZAT option	ZAT-A1	FALSE	19.96
P03R	6	4	ZAT option	ZAT-A1	FALSE	19.18
P03R	7	8	ZAT option	ZAT-A1	FALSE	29.65
P03R	8	10	ZAT option	ZAT-A1	FALSE	28.46
P03R	9	7	ZAT option	ZAT-A1	FALSE	22.82
P03R	10	12	ZAT option	ZAT-A1	FALSE	34.48
P03R	11	9	ZAT option	ZAT-A1	FALSE	30.76
P03R	12	11	ZAT option	ZAT-A1	FALSE	18.85
P04	1	2	ZAT option	ZAT-A1	FALSE	10.65
P04	2	4	ZAT option	ZAT-A1	FALSE	12.13
P04	3	2	ZAT option	ZAT-A1	FALSE	11.47
P04	4	2	ZAT option	ZAT-A1	FALSE	12.38
P04	5	6	ZAT option	ZAT-A1	FALSE	12.97
P04	6	5	ZAT option	ZAT-A1	FALSE	11.77
P04	7	8	ZAT option	ZAT-A1	FALSE	11.5
P04	8	7	ZAT option	ZAT-A1	FALSE	12.9
P04	9	8	ZAT option	ZAT-A1	FALSE
P04	10	8	ZAT option	ZAT-A1	FALSE
P04	11	9	ZAT option	ZAT-A1	FALSE
P04	12	11	ZAT option	ZAT-A1	FALSE
P05L	1	2	ZAT option	ZAT-A1	FALSE	15.62
P05L	2	3	ZAT option	ZAT-A1	FALSE	15.06
P05L	3	4	ZAT option	ZAT-A1	FALSE	10.78
P05L	4	3	ZAT option	ZAT-A1	FALSE	12.01
P05L	5	7	ZAT option	ZAT-A1	FALSE	14.45
P05L	6	7	ZAT option	ZAT-A1	FALSE	15.72
P05L	7	5	ZAT option	ZAT-A1	FALSE	15.46
P05L	8	6	ZAT option	ZAT-A1	FALSE	17.43
P05L	9	8	ZAT option	ZAT-A1	FALSE	21.41
P05L	10	9	ZAT option	ZAT-A1	FALSE	20.86
P05L	11	12	ZAT option	ZAT-A1	FALSE	21.97
P05L	12	10	ZAT option	ZAT-A1	FALSE	23.67
P05R	1	3	ZAT option	ZAT-A1	FALSE	26.22
P05R	2	3	ZAT option	ZAT-A1	FALSE	24.2
P05R	3	1	ZAT option	ZAT-A1	FALSE	24.24
P05R	4	6	ZAT option	ZAT-A1	FALSE	18.58
P05R	5	3	ZAT option	ZAT-A1	FALSE	21.58
P05R	6	5	ZAT option	ZAT-A1	FALSE	21.09
P05R	7	6	ZAT option	ZAT-A1	FALSE	20.75
P05R	8	6	ZAT option	ZAT-A1	FALSE	23.55
P05R	9	7	ZAT option	ZAT-A1	FALSE	25.38
P05R	10	9	ZAT option	ZAT-A1	FALSE	25.8
P05R	11	10	ZAT option	ZAT-A1	FALSE	26.22
P05R	12	11	ZAT option	ZAT-A1	FALSE	25.84
P06	1	3	ZAT option	ZAT-A1	FALSE	13.97
P06	2	4	ZAT option	ZAT-A1	FALSE	14.09
P06	3	5	ZAT option	ZAT-A1	FALSE	14.46
P06	4	5	ZAT option	ZAT-A1	FALSE	15.71
P06	5	3	ZAT option	ZAT-A1	FALSE	12.01
P06	6	5	ZAT option	ZAT-A1	FALSE	13.16
P06	7	5	ZAT option	ZAT-A1	FALSE	13.58
P06	8	6	ZAT option	ZAT-A1	FALSE	16.01
P06	9	8	ZAT option	ZAT-A1	FALSE	14.8
P06	10	8	ZAT option	ZAT-A1	FALSE	13.82
P06	11	12	ZAT option	ZAT-A1	FALSE	15.34
P06	12	10	ZAT option	ZAT-A1	FALSE	22.58
P07	1	2	ZAT option	ZAT-A1	FALSE	19.37
P07	2	3	ZAT option	ZAT-A1	FALSE	17.67
P07	3	1	ZAT option	ZAT-A1	FALSE	21.28
P07	4	3	ZAT option	ZAT-A1	FALSE	23.34
P07	5	6	ZAT option	ZAT-A1	FALSE	20.97
P07	6	5	ZAT option	ZAT-A1	FALSE
P07	7	5	ZAT option	ZAT-A1	FALSE	32.75
P07	8	9	ZAT option	ZAT-A1	FALSE	28.17
P07	9	8	ZAT option	ZAT-A1	FALSE	23.99
P07	10	11	ZAT option	ZAT-A1	FALSE	19.04
P07	11	10	ZAT option	ZAT-A1	FALSE	19.56
P07	12	11	ZAT option	ZAT-A1	FALSE	26.88
P08	1	2	ZAT option	ZAT-A1	FALSE	11.89
P08	2	1	ZAT option	ZAT-A1	FALSE	11.06
P08	3	4	ZAT option	ZAT-A1	FALSE	13.2
P08	4	5	ZAT option	ZAT-A1	FALSE	12.6
P08	5	3	ZAT option	ZAT-A1	FALSE	8.6
P08	6	7	ZAT option	ZAT-A1	FALSE	14.57
P08	7	9	ZAT option	ZAT-A1	FALSE	16.04
P08	8	9	ZAT option	ZAT-A1	FALSE	14.1
P08	9	7	ZAT option	ZAT-A1	FALSE	17.99
P08	10	8	ZAT option	ZAT-A1	FALSE	16.39
P08	11	10	ZAT option	ZAT-A1	FALSE	16.37
P08	12	10	ZAT option	ZAT-A1	FALSE	15.59
P09	1	2	ZAT option	ZAT-A1	FALSE	12.7
P09	2	4	ZAT option	ZAT-A1	FALSE	9.78
P09	3	1	ZAT option	ZAT-A1	FALSE	10.9
P09	4	2	ZAT option	ZAT-A1	FALSE	10.62
P09	5	7	ZAT option	ZAT-A1	FALSE	13.29
P09	6	5	ZAT option	ZAT-A1	FALSE	14.02
P09	7	9	ZAT option	ZAT-A1	FALSE	18.78
P09	8	9	ZAT option	ZAT-A1	FALSE	15.8
P09	9	10	ZAT option	ZAT-A1	FALSE	15.4
P09	10	12	ZAT option	ZAT-A1	FALSE	14.23
P09	11	12	ZAT option	ZAT-A1	FALSE	16.31
P09	12	11	ZAT option	ZAT-A1	FALSE	23.46
P10	1	3	ZAT option	ZAT-A1	FALSE	12.82
P10	2	1	ZAT option	ZAT-A1	FALSE	13.48
P10	3	2	ZAT option	ZAT-A1	FALSE	12.57
P10	4	6	ZAT option	ZAT-A1	FALSE	8.58
P10	5	3	ZAT option	ZAT-A1	FALSE	11.6
P10	6	5	ZAT option	ZAT-A1	FALSE	11.89
P10	7	5	ZAT option	ZAT-A1	FALSE	13.31
P10	8	9	ZAT option	ZAT-A1	FALSE	13.27
P10	9	10	ZAT option	ZAT-A1	FALSE	19.55
P10	10	12	ZAT option	ZAT-A1	FALSE	14.48
P10	11	10	ZAT option	ZAT-A1	FALSE	12.38
P10	12	11	ZAT option	ZAT-A1	FALSE	14.53
P01	1	3	ZAT option	ZAT-A3	FALSE	14.17
P01	2	4	ZAT option	ZAT-A3	FALSE
P01	3	4	ZAT option	ZAT-A3	FALSE	10
P01	4	3	ZAT option	ZAT-A3	FALSE	10.23
P01	5	4	ZAT option	ZAT-A3	FALSE	12.54
P01	6	8	ZAT option	ZAT-A3	FALSE	14.68
P01	7	8	ZAT option	ZAT-A3	FALSE	18.76
P01	8	6	ZAT option	ZAT-A3	FALSE
P01	9	10	ZAT option	ZAT-A3	FALSE
P01	10	8	ZAT option	ZAT-A3	FALSE	12.58
P01	11	9	ZAT option	ZAT-A3	FALSE
P01	12	11	ZAT option	ZAT-A3	FALSE	17.73
P02L	1	2	ZAT option	ZAT-A3	FALSE	13.11
P02L	2	3	ZAT option	ZAT-A3	FALSE	13.32
P02L	3	5	ZAT option	ZAT-A3	FALSE	10.91
P02L	4	2	ZAT option	ZAT-A3	FALSE	10.99
P02L	5	4	ZAT option	ZAT-A3	FALSE	16.28
P02L	6	8	ZAT option	ZAT-A3	FALSE
P02L	7	5	ZAT option	ZAT-A3	FALSE	17.46
P02L	8	7	ZAT option	ZAT-A3	FALSE	20.24
P02L	9	11	ZAT option	ZAT-A3	FALSE
P02L	10	11	ZAT option	ZAT-A3	FALSE
P02L	11	9	ZAT option	ZAT-A3	FALSE
P02L	12	11	ZAT option	ZAT-A3	FALSE
P02R	1	2	ZAT option	ZAT-A3	FALSE	11.55
P02R	2	3	ZAT option	ZAT-A3	FALSE	11.01
P02R	3	4	ZAT option	ZAT-A3	FALSE	12.6
P02R	4	5	ZAT option	ZAT-A3	FALSE	13.91
P02R	5	6	ZAT option	ZAT-A3	FALSE	9.35
P02R	6	5	ZAT option	ZAT-A3	FALSE	13.59
P02R	7	5	ZAT option	ZAT-A3	FALSE	14.5
P02R	8	6	ZAT option	ZAT-A3	FALSE	17.55
P02R	9	10	ZAT option	ZAT-A3	FALSE	14.97
P02R	10	9	ZAT option	ZAT-A3	FALSE
P02R	11	10	ZAT option	ZAT-A3	FALSE	16.48
P02R	12	10	ZAT option	ZAT-A3	FALSE	15.38
P03L	1	3	ZAT option	ZAT-A3	FALSE	11.89
P03L	2	1	ZAT option	ZAT-A3	FALSE	10.69
P03L	3	1	ZAT option	ZAT-A3	FALSE	15.09
P03L	4	2	ZAT option	ZAT-A3	FALSE	19.35
P03L	5	4	ZAT option	ZAT-A3	FALSE	19.73
P03L	6	4	ZAT option	ZAT-A3	FALSE	23.93
P03L	7	6	ZAT option	ZAT-A3	FALSE	19.35
P03L	8	7	ZAT option	ZAT-A3	FALSE	20.33
P03L	9	10	ZAT option	ZAT-A3	FALSE	22.82
P03L	10	9	ZAT option	ZAT-A3	FALSE	24.71
P03L	11	12	ZAT option	ZAT-A3	FALSE	34.41
P03L	12	10	ZAT option	ZAT-A3	FALSE	27.64
P03R	1	2	ZAT option	ZAT-A3	FALSE	6.21
P03R	2	1	ZAT option	ZAT-A3	FALSE	5.04
P03R	3	4	ZAT option	ZAT-A3	FALSE	11.78
P03R	4	3	ZAT option	ZAT-A3	FALSE	10.02
P03R	5	3	ZAT option	ZAT-A3	FALSE	19.97
P03R	6	4	ZAT option	ZAT-A3	FALSE	19.13
P03R	7	8	ZAT option	ZAT-A3	FALSE	28.61
P03R	8	10	ZAT option	ZAT-A3	FALSE	26.29
P03R	9	7	ZAT option	ZAT-A3	FALSE	22.22
P03R	10	12	ZAT option	ZAT-A3	FALSE	29.73
P03R	11	9	ZAT option	ZAT-A3	FALSE	26.25
P03R	12	11	ZAT option	ZAT-A3	FALSE	21.14
P04	1	2	ZAT option	ZAT-A3	FALSE	10.67
P04	2	4	ZAT option	ZAT-A3	FALSE	12.12
P04	3	2	ZAT option	ZAT-A3	FALSE	11.34
P04	4	2	ZAT option	ZAT-A3	FALSE	12.24
P04	5	6	ZAT option	ZAT-A3	FALSE	11.09
P04	6	5	ZAT option	ZAT-A3	FALSE	11.9
P04	7	8	ZAT option	ZAT-A3	FALSE	10.7
P04	8	7	ZAT option	ZAT-A3	FALSE	12.76
P04	9	8	ZAT option	ZAT-A3	FALSE
P04	10	8	ZAT option	ZAT-A3	FALSE
P04	11	9	ZAT option	ZAT-A3	FALSE
P04	12	11	ZAT option	ZAT-A3	FALSE
P05L	1	2	ZAT option	ZAT-A3	FALSE	15.26
P05L	2	3	ZAT option	ZAT-A3	FALSE	14.13
P05L	3	4	ZAT option	ZAT-A3	FALSE	10.3
P05L	4	3	ZAT option	ZAT-A3	FALSE	12.15
P05L	5	7	ZAT option	ZAT-A3	FALSE	14.23
P05L	6	7	ZAT option	ZAT-A3	FALSE	15.19
P05L	7	5	ZAT option	ZAT-A3	FALSE	15.48
P05L	8	6	ZAT option	ZAT-A3	FALSE	17.22
P05L	9	8	ZAT option	ZAT-A3	FALSE	21.4
P05L	10	9	ZAT option	ZAT-A3	FALSE	20.36
P05L	11	12	ZAT option	ZAT-A3	FALSE	21.83
P05L	12	10	ZAT option	ZAT-A3	FALSE	23.67
P05R	1	3	ZAT option	ZAT-A3	FALSE	24.52
P05R	2	3	ZAT option	ZAT-A3	FALSE	23.96
P05R	3	1	ZAT option	ZAT-A3	FALSE	24.83
P05R	4	6	ZAT option	ZAT-A3	FALSE	22.29
P05R	5	3	ZAT option	ZAT-A3	FALSE	18.85
P05R	6	5	ZAT option	ZAT-A3	FALSE	21.14
P05R	7	6	ZAT option	ZAT-A3	FALSE	20.54
P05R	8	6	ZAT option	ZAT-A3	FALSE	21.82
P05R	9	7	ZAT option	ZAT-A3	FALSE	25.84
P05R	10	9	ZAT option	ZAT-A3	FALSE	25.57
P05R	11	10	ZAT option	ZAT-A3	FALSE	26.22
P05R	12	11	ZAT option	ZAT-A3	FALSE	25.67
P06	1	3	ZAT option	ZAT-A3	FALSE	13.8
P06	2	4	ZAT option	ZAT-A3	FALSE	12.93
P06	3	5	ZAT option	ZAT-A3	FALSE	12.71
P06	4	5	ZAT option	ZAT-A3	FALSE	15.35
P06	5	3	ZAT option	ZAT-A3	FALSE	12.01
P06	6	5	ZAT option	ZAT-A3	FALSE	12.6
P06	7	5	ZAT option	ZAT-A3	FALSE	13.34
P06	8	6	ZAT option	ZAT-A3	FALSE	15.88
P06	9	8	ZAT option	ZAT-A3	FALSE	14.05
P06	10	8	ZAT option	ZAT-A3	FALSE	13.89
P06	11	12	ZAT option	ZAT-A3	FALSE	16.02
P06	12	10	ZAT option	ZAT-A3	FALSE	17.92
P07	1	2	ZAT option	ZAT-A3	FALSE	15.43
P07	2	3	ZAT option	ZAT-A3	FALSE	17.67
P07	3	1	ZAT option	ZAT-A3	FALSE	20.78
P07	4	3	ZAT option	ZAT-A3	FALSE	21.13
P07	5	6	ZAT option	ZAT-A3	FALSE	20.97
P07	6	5	ZAT option	ZAT-A3	FALSE	31.94
P07	7	5	ZAT option	ZAT-A3	FALSE	30.56
P07	8	9	ZAT option	ZAT-A3	FALSE	27.02
P07	9	8	ZAT option	ZAT-A3	FALSE	23.29
P07	10	11	ZAT option	ZAT-A3	FALSE	18.69
P07	11	10	ZAT option	ZAT-A3	FALSE	18.06
P07	12	11	ZAT option	ZAT-A3	FALSE	26.47
P08	1	2	ZAT option	ZAT-A3	FALSE	11.89
P08	2	1	ZAT option	ZAT-A3	FALSE	11.04
P08	3	4	ZAT option	ZAT-A3	FALSE	12.34
P08	4	5	ZAT option	ZAT-A3	FALSE	12.09
P08	5	3	ZAT option	ZAT-A3	FALSE	8.81
P08	6	7	ZAT option	ZAT-A3	FALSE	14.32
P08	7	9	ZAT option	ZAT-A3	FALSE	15.08
P08	8	9	ZAT option	ZAT-A3	FALSE	13.84
P08	9	7	ZAT option	ZAT-A3	FALSE	17.74
P08	10	8	ZAT option	ZAT-A3	FALSE	15.87
P08	11	10	ZAT option	ZAT-A3	FALSE	14.81
P08	12	10	ZAT option	ZAT-A3	FALSE	15.27
P09	1	2	ZAT option	ZAT-A3	FALSE	12.52
P09	2	4	ZAT option	ZAT-A3	FALSE	11.2
P09	3	1	ZAT option	ZAT-A3	FALSE	11.16
P09	4	2	ZAT option	ZAT-A3	FALSE	10.29
P09	5	7	ZAT option	ZAT-A3	FALSE	13.37
P09	6	5	ZAT option	ZAT-A3	FALSE	13.83
P09	7	9	ZAT option	ZAT-A3	FALSE	18.61
P09	8	9	ZAT option	ZAT-A3	FALSE	16.08
P09	9	10	ZAT option	ZAT-A3	FALSE	15.4
P09	10	12	ZAT option	ZAT-A3	FALSE	14.13
P09	11	12	ZAT option	ZAT-A3	FALSE	16.03
P09	12	11	ZAT option	ZAT-A3	FALSE	23.18
P10	1	3	ZAT option	ZAT-A3	FALSE	12.72
P10	2	1	ZAT option	ZAT-A3	FALSE	13.44
P10	3	2	ZAT option	ZAT-A3	FALSE	12.29
P10	4	6	ZAT option	ZAT-A3	FALSE	10.02
P10	5	3	ZAT option	ZAT-A3	FALSE	11.29
P10	6	5	ZAT option	ZAT-A3	FALSE	9.7
P10	7	5	ZAT option	ZAT-A3	FALSE	13.12
P10	8	9	ZAT option	ZAT-A3	FALSE	11.71
P10	9	10	ZAT option	ZAT-A3	FALSE	17.97
P10	10	12	ZAT option	ZAT-A3	FALSE	11.12
P10	11	10	ZAT option	ZAT-A3	FALSE	12.27
P10	12	11	ZAT option	ZAT-A3	FALSE	14.46
P01	1	3	ZAT option	ZAT-A5	TRUE	14.13
P01	2	4	ZAT option	ZAT-A5	TRUE
P01	3	4	ZAT option	ZAT-A5	TRUE	10
P01	4	3	ZAT option	ZAT-A5	TRUE	10.24
P01	5	4	ZAT option	ZAT-A5	TRUE	12.25
P01	6	8	ZAT option	ZAT-A5	TRUE	14.22
P01	7	8	ZAT option	ZAT-A5	TRUE	18.59
P01	8	6	ZAT option	ZAT-A5	TRUE
P01	9	10	ZAT option	ZAT-A5	TRUE	16.95
P01	10	8	ZAT option	ZAT-A5	TRUE	12.27
P01	11	9	ZAT option	ZAT-A5	TRUE
P01	12	11	ZAT option	ZAT-A5	TRUE	17.76
P02L	1	2	ZAT option	ZAT-A5	TRUE	13.11
P02L	2	3	ZAT option	ZAT-A5	TRUE	13.32
P02L	3	5	ZAT option	ZAT-A5	TRUE	10.9
P02L	4	2	ZAT option	ZAT-A5	TRUE	11.22
P02L	5	4	ZAT option	ZAT-A5	TRUE	15.77
P02L	6	8	ZAT option	ZAT-A5	TRUE
P02L	7	5	ZAT option	ZAT-A5	TRUE	17.23
P02L	8	7	ZAT option	ZAT-A5	TRUE	20.13
P02L	9	11	ZAT option	ZAT-A5	TRUE	16.02
P02L	10	11	ZAT option	ZAT-A5	TRUE	14.51
P02L	11	9	ZAT option	ZAT-A5	TRUE
P02L	12	11	ZAT option	ZAT-A5	TRUE
P02R	1	2	ZAT option	ZAT-A5	TRUE	11.41
P02R	2	3	ZAT option	ZAT-A5	TRUE	11.19
P02R	3	4	ZAT option	ZAT-A5	TRUE	12.56
P02R	4	5	ZAT option	ZAT-A5	TRUE	13.79
P02R	5	6	ZAT option	ZAT-A5	TRUE	8.79
P02R	6	5	ZAT option	ZAT-A5	TRUE	13.59
P02R	7	5	ZAT option	ZAT-A5	TRUE	14.45
P02R	8	6	ZAT option	ZAT-A5	TRUE	17.52
P02R	9	10	ZAT option	ZAT-A5	TRUE	14.59
P02R	10	9	ZAT option	ZAT-A5	TRUE
P02R	11	10	ZAT option	ZAT-A5	TRUE	16.3
P02R	12	10	ZAT option	ZAT-A5	TRUE	15.51
P03L	1	3	ZAT option	ZAT-A5	TRUE	12.11
P03L	2	1	ZAT option	ZAT-A5	TRUE	10.63
P03L	3	1	ZAT option	ZAT-A5	TRUE	14.6
P03L	4	2	ZAT option	ZAT-A5	TRUE	19.48
P03L	5	4	ZAT option	ZAT-A5	TRUE	21.11
P03L	6	4	ZAT option	ZAT-A5	TRUE	23.7
P03L	7	6	ZAT option	ZAT-A5	TRUE	19.42
P03L	8	7	ZAT option	ZAT-A5	TRUE	18.85
P03L	9	10	ZAT option	ZAT-A5	TRUE	22.69
P03L	10	9	ZAT option	ZAT-A5	TRUE	22.97
P03L	11	12	ZAT option	ZAT-A5	TRUE	34.95
P03L	12	10	ZAT option	ZAT-A5	TRUE	27.49
P03R	1	2	ZAT option	ZAT-A5	TRUE	6.28
P03R	2	1	ZAT option	ZAT-A5	TRUE	8.28
P03R	3	4	ZAT option	ZAT-A5	TRUE	11.48
P03R	4	3	ZAT option	ZAT-A5	TRUE	10.05
P03R	5	3	ZAT option	ZAT-A5	TRUE	19.93
P03R	6	4	ZAT option	ZAT-A5	TRUE	19.18
P03R	7	8	ZAT option	ZAT-A5	TRUE	28.2
P03R	8	10	ZAT option	ZAT-A5	TRUE	27.92
P03R	9	7	ZAT option	ZAT-A5	TRUE	20.24
P03R	10	12	ZAT option	ZAT-A5	TRUE	29.4
P03R	11	9	ZAT option	ZAT-A5	TRUE	25.66
P03R	12	11	ZAT option	ZAT-A5	TRUE	18.85
P04	1	2	ZAT option	ZAT-A5	TRUE	10.66
P04	2	4	ZAT option	ZAT-A5	TRUE	12.13
P04	3	2	ZAT option	ZAT-A5	TRUE	11.23
P04	4	2	ZAT option	ZAT-A5	TRUE	12.06
P04	5	6	ZAT option	ZAT-A5	TRUE	10.94
P04	6	5	ZAT option	ZAT-A5	TRUE	11.74
P04	7	8	ZAT option	ZAT-A5	TRUE	10.67
P04	8	7	ZAT option	ZAT-A5	TRUE	12.64
P04	9	8	ZAT option	ZAT-A5	TRUE
P04	10	8	ZAT option	ZAT-A5	TRUE
P04	11	9	ZAT option	ZAT-A5	TRUE
P04	12	11	ZAT option	ZAT-A5	TRUE
P05L	1	2	ZAT option	ZAT-A5	TRUE	15.11
P05L	2	3	ZAT option	ZAT-A5	TRUE	14.09
P05L	3	4	ZAT option	ZAT-A5	TRUE	9.94
P05L	4	3	ZAT option	ZAT-A5	TRUE	11.89
P05L	5	7	ZAT option	ZAT-A5	TRUE	13.8
P05L	6	7	ZAT option	ZAT-A5	TRUE	15.05
P05L	7	5	ZAT option	ZAT-A5	TRUE	15.34
P05L	8	6	ZAT option	ZAT-A5	TRUE	17.06
P05L	9	8	ZAT option	ZAT-A5	TRUE	21.48
P05L	10	9	ZAT option	ZAT-A5	TRUE	20.27
P05L	11	12	ZAT option	ZAT-A5	TRUE	21.88
P05L	12	10	ZAT option	ZAT-A5	TRUE	23.67
P05R	1	3	ZAT option	ZAT-A5	TRUE	23.95
P05R	2	3	ZAT option	ZAT-A5	TRUE	23.67
P05R	3	1	ZAT option	ZAT-A5	TRUE	24.55
P05R	4	6	ZAT option	ZAT-A5	TRUE	23.39
P05R	5	3	ZAT option	ZAT-A5	TRUE	18.49
P05R	6	5	ZAT option	ZAT-A5	TRUE	20.75
P05R	7	6	ZAT option	ZAT-A5	TRUE	20.54
P05R	8	6	ZAT option	ZAT-A5	TRUE	22.08
P05R	9	7	ZAT option	ZAT-A5	TRUE	25.84
P05R	10	9	ZAT option	ZAT-A5	TRUE	25.46
P05R	11	10	ZAT option	ZAT-A5	TRUE	26.28
P05R	12	11	ZAT option	ZAT-A5	TRUE	25.65
P06	1	3	ZAT option	ZAT-A5	TRUE	13.75
P06	2	4	ZAT option	ZAT-A5	TRUE	12.25
P06	3	5	ZAT option	ZAT-A5	TRUE	12.66
P06	4	5	ZAT option	ZAT-A5	TRUE	14.78
P06	5	3	ZAT option	ZAT-A5	TRUE	11.75
P06	6	5	ZAT option	ZAT-A5	TRUE	12.62
P06	7	5	ZAT option	ZAT-A5	TRUE	13.35
P06	8	6	ZAT option	ZAT-A5	TRUE	15.78
P06	9	8	ZAT option	ZAT-A5	TRUE	14.48
P06	10	8	ZAT option	ZAT-A5	TRUE	13.9
P06	11	12	ZAT option	ZAT-A5	TRUE	16.06
P06	12	10	ZAT option	ZAT-A5	TRUE	17.72
P07	1	2	ZAT option	ZAT-A5	TRUE	15.97
P07	2	3	ZAT option	ZAT-A5	TRUE	17.67
P07	3	1	ZAT option	ZAT-A5	TRUE	20.19
P07	4	3	ZAT option	ZAT-A5	TRUE	21.2
P07	5	6	ZAT option	ZAT-A5	TRUE	20.97
P07	6	5	ZAT option	ZAT-A5	TRUE	32.2
P07	7	5	ZAT option	ZAT-A5	TRUE	29.53
P07	8	9	ZAT option	ZAT-A5	TRUE	26.1
P07	9	8	ZAT option	ZAT-A5	TRUE	22.88
P07	10	11	ZAT option	ZAT-A5	TRUE	18.76
P07	11	10	ZAT option	ZAT-A5	TRUE	17.99
P07	12	11	ZAT option	ZAT-A5	TRUE	26.49
P08	1	2	ZAT option	ZAT-A5	TRUE	11.89
P08	2	1	ZAT option	ZAT-A5	TRUE	10.97
P08	3	4	ZAT option	ZAT-A5	TRUE	12.37
P08	4	5	ZAT option	ZAT-A5	TRUE	11.86
P08	5	3	ZAT option	ZAT-A5	TRUE	8.81
P08	6	7	ZAT option	ZAT-A5	TRUE	14.36
P08	7	9	ZAT option	ZAT-A5	TRUE	15.08
P08	8	9	ZAT option	ZAT-A5	TRUE	13.59
P08	9	7	ZAT option	ZAT-A5	TRUE	17.44
P08	10	8	ZAT option	ZAT-A5	TRUE	16.02
P08	11	10	ZAT option	ZAT-A5	TRUE	14.21
P08	12	10	ZAT option	ZAT-A5	TRUE	15.59
P09	1	2	ZAT option	ZAT-A5	TRUE	12.48
P09	2	4	ZAT option	ZAT-A5	TRUE	11.23
P09	3	1	ZAT option	ZAT-A5	TRUE	11.19
P09	4	2	ZAT option	ZAT-A5	TRUE	10.19
P09	5	7	ZAT option	ZAT-A5	TRUE	13.31
P09	6	5	ZAT option	ZAT-A5	TRUE	13.74
P09	7	9	ZAT option	ZAT-A5	TRUE	18.5
P09	8	9	ZAT option	ZAT-A5	TRUE	15.96
P09	9	10	ZAT option	ZAT-A5	TRUE	15.13
P09	10	12	ZAT option	ZAT-A5	TRUE	14.17
P09	11	12	ZAT option	ZAT-A5	TRUE	15.58
P09	12	11	ZAT option	ZAT-A5	TRUE	23.01
P10	1	3	ZAT option	ZAT-A5	TRUE	12.73
P10	2	1	ZAT option	ZAT-A5	TRUE	13.3
P10	3	2	ZAT option	ZAT-A5	TRUE	12.33
P10	4	6	ZAT option	ZAT-A5	TRUE	10.02
P10	5	3	ZAT option	ZAT-A5	TRUE	10.98
P10	6	5	ZAT option	ZAT-A5	TRUE	9.5
P10	7	5	ZAT option	ZAT-A5	TRUE	12.09
P10	8	9	ZAT option	ZAT-A5	TRUE	12.96
P10	9	10	ZAT option	ZAT-A5	TRUE	15.97
P10	10	12	ZAT option	ZAT-A5	TRUE	10.32
P10	11	10	ZAT option	ZAT-A5	TRUE	11.75
P10	12	11	ZAT option	ZAT-A5	TRUE	14.08
P01	1	3	ZAT option	ZAT-A7	FALSE	14.24
P01	2	4	ZAT option	ZAT-A7	FALSE
P01	3	4	ZAT option	ZAT-A7	FALSE	10
P01	4	3	ZAT option	ZAT-A7	FALSE	10.46
P01	5	4	ZAT option	ZAT-A7	FALSE	12.33
P01	6	8	ZAT option	ZAT-A7	FALSE	14.18
P01	7	8	ZAT option	ZAT-A7	FALSE	18.44
P01	8	6	ZAT option	ZAT-A7	FALSE
P01	9	10	ZAT option	ZAT-A7	FALSE	15.83
P01	10	8	ZAT option	ZAT-A7	FALSE	12.12
P01	11	9	ZAT option	ZAT-A7	FALSE
P01	12	11	ZAT option	ZAT-A7	FALSE	18.58
P02L	1	2	ZAT option	ZAT-A7	FALSE	13.11
P02L	2	3	ZAT option	ZAT-A7	FALSE	13.32
P02L	3	5	ZAT option	ZAT-A7	FALSE	10.96
P02L	4	2	ZAT option	ZAT-A7	FALSE	11.18
P02L	5	4	ZAT option	ZAT-A7	FALSE	15.65
P02L	6	8	ZAT option	ZAT-A7	FALSE
P02L	7	5	ZAT option	ZAT-A7	FALSE	17.08
P02L	8	7	ZAT option	ZAT-A7	FALSE	20.12
P02L	9	11	ZAT option	ZAT-A7	FALSE	16.03
P02L	10	11	ZAT option	ZAT-A7	FALSE
P02L	11	9	ZAT option	ZAT-A7	FALSE
P02L	12	11	ZAT option	ZAT-A7	FALSE
P02R	1	2	ZAT option	ZAT-A7	FALSE	11.98
P02R	2	3	ZAT option	ZAT-A7	FALSE	11.25
P02R	3	4	ZAT option	ZAT-A7	FALSE	12.58
P02R	4	5	ZAT option	ZAT-A7	FALSE	13.7
P02R	5	6	ZAT option	ZAT-A7	FALSE	8.39
P02R	6	5	ZAT option	ZAT-A7	FALSE	13.13
P02R	7	5	ZAT option	ZAT-A7	FALSE	14.47
P02R	8	6	ZAT option	ZAT-A7	FALSE	17.45
P02R	9	10	ZAT option	ZAT-A7	FALSE	14.44
P02R	10	9	ZAT option	ZAT-A7	FALSE
P02R	11	10	ZAT option	ZAT-A7	FALSE	16.08
P02R	12	10	ZAT option	ZAT-A7	FALSE	15.38
P03L	1	3	ZAT option	ZAT-A7	FALSE	12.11
P03L	2	1	ZAT option	ZAT-A7	FALSE	10.69
P03L	3	1	ZAT option	ZAT-A7	FALSE	14.6
P03L	4	2	ZAT option	ZAT-A7	FALSE	18.98
P03L	5	4	ZAT option	ZAT-A7	FALSE	19.62
P03L	6	4	ZAT option	ZAT-A7	FALSE	23.67
P03L	7	6	ZAT option	ZAT-A7	FALSE	19.26
P03L	8	7	ZAT option	ZAT-A7	FALSE	18.58
P03L	9	10	ZAT option	ZAT-A7	FALSE	22.64
P03L	10	9	ZAT option	ZAT-A7	FALSE	22.11
P03L	11	12	ZAT option	ZAT-A7	FALSE	34.41
P03L	12	10	ZAT option	ZAT-A7	FALSE	28.01
P03R	1	2	ZAT option	ZAT-A7	FALSE	6.68
P03R	2	1	ZAT option	ZAT-A7	FALSE	9.95
P03R	3	4	ZAT option	ZAT-A7	FALSE	11.48
P03R	4	3	ZAT option	ZAT-A7	FALSE	10.1
P03R	5	3	ZAT option	ZAT-A7	FALSE	19.77
P03R	6	4	ZAT option	ZAT-A7	FALSE	19.24
P03R	7	8	ZAT option	ZAT-A7	FALSE	28.2
P03R	8	10	ZAT option	ZAT-A7	FALSE	28.03
P03R	9	7	ZAT option	ZAT-A7	FALSE	22.54
P03R	10	12	ZAT option	ZAT-A7	FALSE	29.38
P03R	11	9	ZAT option	ZAT-A7	FALSE	25.51
P03R	12	11	ZAT option	ZAT-A7	FALSE	18.85
P04	1	2	ZAT option	ZAT-A7	FALSE	10.67
P04	2	4	ZAT option	ZAT-A7	FALSE	12.17
P04	3	2	ZAT option	ZAT-A7	FALSE	11.23
P04	4	2	ZAT option	ZAT-A7	FALSE	11.73
P04	5	6	ZAT option	ZAT-A7	FALSE	10.82
P04	6	5	ZAT option	ZAT-A7	FALSE	11.67
P04	7	8	ZAT option	ZAT-A7	FALSE	10.7
P04	8	7	ZAT option	ZAT-A7	FALSE	12.6
P04	9	8	ZAT option	ZAT-A7	FALSE
P04	10	8	ZAT option	ZAT-A7	FALSE
P04	11	9	ZAT option	ZAT-A7	FALSE
P04	12	11	ZAT option	ZAT-A7	FALSE
P05L	1	2	ZAT option	ZAT-A7	FALSE	15.05
P05L	2	3	ZAT option	ZAT-A7	FALSE	14.04
P05L	3	4	ZAT option	ZAT-A7	FALSE	10.3
P05L	4	3	ZAT option	ZAT-A7	FALSE	11.7
P05L	5	7	ZAT option	ZAT-A7	FALSE	13.73
P05L	6	7	ZAT option	ZAT-A7	FALSE	15
P05L	7	5	ZAT option	ZAT-A7	FALSE	15.32
P05L	8	6	ZAT option	ZAT-A7	FALSE	17.07
P05L	9	8	ZAT option	ZAT-A7	FALSE	21.4
P05L	10	9	ZAT option	ZAT-A7	FALSE	20.26
P05L	11	12	ZAT option	ZAT-A7	FALSE	21.89
P05L	12	10	ZAT option	ZAT-A7	FALSE	23.39
P05R	1	3	ZAT option	ZAT-A7	FALSE	23.95
P05R	2	3	ZAT option	ZAT-A7	FALSE	23.3
P05R	3	1	ZAT option	ZAT-A7	FALSE	23.1
P05R	4	6	ZAT option	ZAT-A7	FALSE	22.77
P05R	5	3	ZAT option	ZAT-A7	FALSE	18.49
P05R	6	5	ZAT option	ZAT-A7	FALSE	20.8
P05R	7	6	ZAT option	ZAT-A7	FALSE	20.54
P05R	8	6	ZAT option	ZAT-A7	FALSE	22.2
P05R	9	7	ZAT option	ZAT-A7	FALSE	25.84
P05R	10	9	ZAT option	ZAT-A7	FALSE	25.47
P05R	11	10	ZAT option	ZAT-A7	FALSE	26.32
P05R	12	11	ZAT option	ZAT-A7	FALSE	25.69
P06	1	3	ZAT option	ZAT-A7	FALSE	13.72
P06	2	4	ZAT option	ZAT-A7	FALSE	14.16
P06	3	5	ZAT option	ZAT-A7	FALSE	12.68
P06	4	5	ZAT option	ZAT-A7	FALSE	14.48
P06	5	3	ZAT option	ZAT-A7	FALSE	11.64
P06	6	5	ZAT option	ZAT-A7	FALSE	12.58
P06	7	5	ZAT option	ZAT-A7	FALSE	13.35
P06	8	6	ZAT option	ZAT-A7	FALSE	15.74
P06	9	8	ZAT option	ZAT-A7	FALSE	14.06
P06	10	8	ZAT option	ZAT-A7	FALSE	13.92
P06	11	12	ZAT option	ZAT-A7	FALSE	16.36
P06	12	10	ZAT option	ZAT-A7	FALSE	17.8
P07	1	2	ZAT option	ZAT-A7	FALSE	14.75
P07	2	3	ZAT option	ZAT-A7	FALSE	17.67
P07	3	1	ZAT option	ZAT-A7	FALSE	20.31
P07	4	3	ZAT option	ZAT-A7	FALSE	21.39
P07	5	6	ZAT option	ZAT-A7	FALSE	20.97
P07	6	5	ZAT option	ZAT-A7	FALSE	31.88
P07	7	5	ZAT option	ZAT-A7	FALSE	29.35
P07	8	9	ZAT option	ZAT-A7	FALSE	25.13
P07	9	8	ZAT option	ZAT-A7	FALSE	21.83
P07	10	11	ZAT option	ZAT-A7	FALSE	18.91
P07	11	10	ZAT option	ZAT-A7	FALSE	17.96
P07	12	11	ZAT option	ZAT-A7	FALSE	26.27
P08	1	2	ZAT option	ZAT-A7	FALSE	11.89
P08	2	1	ZAT option	ZAT-A7	FALSE	10.96
P08	3	4	ZAT option	ZAT-A7	FALSE	12.41
P08	4	5	ZAT option	ZAT-A7	FALSE	11.77
P08	5	3	ZAT option	ZAT-A7	FALSE	9.13
P08	6	7	ZAT option	ZAT-A7	FALSE	14.17
P08	7	9	ZAT option	ZAT-A7	FALSE	14.67
P08	8	9	ZAT option	ZAT-A7	FALSE	13.51
P08	9	7	ZAT option	ZAT-A7	FALSE	17.23
P08	10	8	ZAT option	ZAT-A7	FALSE	15.77
P08	11	10	ZAT option	ZAT-A7	FALSE	14.14
P08	12	10	ZAT option	ZAT-A7	FALSE	15.59
P09	1	2	ZAT option	ZAT-A7	FALSE	12.46
P09	2	4	ZAT option	ZAT-A7	FALSE	11.25
P09	3	1	ZAT option	ZAT-A7	FALSE	11.17
P09	4	2	ZAT option	ZAT-A7	FALSE	10.27
P09	5	7	ZAT option	ZAT-A7	FALSE	13.38
P09	6	5	ZAT option	ZAT-A7	FALSE	13.78
P09	7	9	ZAT option	ZAT-A7	FALSE	18.43
P09	8	9	ZAT option	ZAT-A7	FALSE	16
P09	9	10	ZAT option	ZAT-A7	FALSE	15.4
P09	10	12	ZAT option	ZAT-A7	FALSE	14.09
P09	11	12	ZAT option	ZAT-A7	FALSE	15.41
P09	12	11	ZAT option	ZAT-A7	FALSE	23.01
P10	1	3	ZAT option	ZAT-A7	FALSE	12.71
P10	2	1	ZAT option	ZAT-A7	FALSE	13.48
P10	3	2	ZAT option	ZAT-A7	FALSE	12.57
P10	4	6	ZAT option	ZAT-A7	FALSE	10.12
P10	5	3	ZAT option	ZAT-A7	FALSE	11.09
P10	6	5	ZAT option	ZAT-A7	FALSE	9.67
P10	7	5	ZAT option	ZAT-A7	FALSE	12.09
P10	8	9	ZAT option	ZAT-A7	FALSE	12.96
P10	9	10	ZAT option	ZAT-A7	FALSE	15.86
P10	10	12	ZAT option	ZAT-A7	FALSE	13.87
P10	11	10	ZAT option	ZAT-A7	FALSE	12.18
P10	12	11	ZAT option	ZAT-A7	FALSE	14.08
P01	1	3	ZAT option	ZAT-F5	FALSE
P01	2	4	ZAT option	ZAT-F5	FALSE	7.74
P01	3	4	ZAT option	ZAT-F5	FALSE	7.63
P01	4	3	ZAT option	ZAT-F5	FALSE
P01	5	4	ZAT option	ZAT-F5	FALSE	12.17
P01	6	8	ZAT option	ZAT-F5	FALSE	14.33
P01	7	8	ZAT option	ZAT-F5	FALSE	19
P01	8	6	ZAT option	ZAT-F5	FALSE
P01	9	10	ZAT option	ZAT-F5	FALSE
P01	10	8	ZAT option	ZAT-F5	FALSE	12.77
P01	11	9	ZAT option	ZAT-F5	FALSE
P01	12	11	ZAT option	ZAT-F5	FALSE
P02L	1	2	ZAT option	ZAT-F5	FALSE
P02L	2	3	ZAT option	ZAT-F5	FALSE
P02L	3	5	ZAT option	ZAT-F5	FALSE
P02L	4	2	ZAT option	ZAT-F5	FALSE
P02L	5	4	ZAT option	ZAT-F5	FALSE
P02L	6	8	ZAT option	ZAT-F5	FALSE
P02L	7	5	ZAT option	ZAT-F5	FALSE
P02L	8	7	ZAT option	ZAT-F5	FALSE
P02L	9	11	ZAT option	ZAT-F5	FALSE
P02L	10	11	ZAT option	ZAT-F5	FALSE
P02L	11	9	ZAT option	ZAT-F5	FALSE
P02L	12	11	ZAT option	ZAT-F5	FALSE
P02R	1	2	ZAT option	ZAT-F5	FALSE
P02R	2	3	ZAT option	ZAT-F5	FALSE
P02R	3	4	ZAT option	ZAT-F5	FALSE
P02R	4	5	ZAT option	ZAT-F5	FALSE
P02R	5	6	ZAT option	ZAT-F5	FALSE
P02R	6	5	ZAT option	ZAT-F5	FALSE
P02R	7	5	ZAT option	ZAT-F5	FALSE
P02R	8	6	ZAT option	ZAT-F5	FALSE
P02R	9	10	ZAT option	ZAT-F5	FALSE
P02R	10	9	ZAT option	ZAT-F5	FALSE
P02R	11	10	ZAT option	ZAT-F5	FALSE
P02R	12	10	ZAT option	ZAT-F5	FALSE
P03L	1	3	ZAT option	ZAT-F5	FALSE
P03L	2	1	ZAT option	ZAT-F5	FALSE
P03L	3	1	ZAT option	ZAT-F5	FALSE
P03L	4	2	ZAT option	ZAT-F5	FALSE
P03L	5	4	ZAT option	ZAT-F5	FALSE
P03L	6	4	ZAT option	ZAT-F5	FALSE
P03L	7	6	ZAT option	ZAT-F5	FALSE
P03L	8	7	ZAT option	ZAT-F5	FALSE
P03L	9	10	ZAT option	ZAT-F5	FALSE
P03L	10	9	ZAT option	ZAT-F5	FALSE
P03L	11	12	ZAT option	ZAT-F5	FALSE
P03L	12	10	ZAT option	ZAT-F5	FALSE
P03R	1	2	ZAT option	ZAT-F5	FALSE
P03R	2	1	ZAT option	ZAT-F5	FALSE
P03R	3	4	ZAT option	ZAT-F5	FALSE
P03R	4	3	ZAT option	ZAT-F5	FALSE
P03R	5	3	ZAT option	ZAT-F5	FALSE
P03R	6	4	ZAT option	ZAT-F5	FALSE
P03R	7	8	ZAT option	ZAT-F5	FALSE
P03R	8	10	ZAT option	ZAT-F5	FALSE
P03R	9	7	ZAT option	ZAT-F5	FALSE	0.36
P03R	10	12	ZAT option	ZAT-F5	FALSE
P03R	11	9	ZAT option	ZAT-F5	FALSE
P03R	12	11	ZAT option	ZAT-F5	FALSE
P04	1	2	ZAT option	ZAT-F5	FALSE
P04	2	4	ZAT option	ZAT-F5	FALSE
P04	3	2	ZAT option	ZAT-F5	FALSE
P04	4	2	ZAT option	ZAT-F5	FALSE
P04	5	6	ZAT option	ZAT-F5	FALSE
P04	6	5	ZAT option	ZAT-F5	FALSE
P04	7	8	ZAT option	ZAT-F5	FALSE
P04	8	7	ZAT option	ZAT-F5	FALSE
P04	9	8	ZAT option	ZAT-F5	FALSE
P04	10	8	ZAT option	ZAT-F5	FALSE
P04	11	9	ZAT option	ZAT-F5	FALSE
P04	12	11	ZAT option	ZAT-F5	FALSE
P05L	1	2	ZAT option	ZAT-F5	FALSE
P05L	2	3	ZAT option	ZAT-F5	FALSE
P05L	3	4	ZAT option	ZAT-F5	FALSE
P05L	4	3	ZAT option	ZAT-F5	FALSE
P05L	5	7	ZAT option	ZAT-F5	FALSE
P05L	6	7	ZAT option	ZAT-F5	FALSE
P05L	7	5	ZAT option	ZAT-F5	FALSE
P05L	8	6	ZAT option	ZAT-F5	FALSE
P05L	9	8	ZAT option	ZAT-F5	FALSE
P05L	10	9	ZAT option	ZAT-F5	FALSE
P05L	11	12	ZAT option	ZAT-F5	FALSE
P05L	12	10	ZAT option	ZAT-F5	FALSE
P05R	1	3	ZAT option	ZAT-F5	FALSE
P05R	2	3	ZAT option	ZAT-F5	FALSE
P05R	3	1	ZAT option	ZAT-F5	FALSE
P05R	4	6	ZAT option	ZAT-F5	FALSE
P05R	5	3	ZAT option	ZAT-F5	FALSE
P05R	6	5	ZAT option	ZAT-F5	FALSE
P05R	7	6	ZAT option	ZAT-F5	FALSE
P05R	8	6	ZAT option	ZAT-F5	FALSE
P05R	9	7	ZAT option	ZAT-F5	FALSE
P05R	10	9	ZAT option	ZAT-F5	FALSE
P05R	11	10	ZAT option	ZAT-F5	FALSE
P05R	12	11	ZAT option	ZAT-F5	FALSE
P06	1	3	ZAT option	ZAT-F5	FALSE
P06	2	4	ZAT option	ZAT-F5	FALSE
P06	3	5	ZAT option	ZAT-F5	FALSE	15.86
P06	4	5	ZAT option	ZAT-F5	FALSE	10.71
P06	5	3	ZAT option	ZAT-F5	FALSE
P06	6	5	ZAT option	ZAT-F5	FALSE	2.28
P06	7	5	ZAT option	ZAT-F5	FALSE	9.34
P06	8	6	ZAT option	ZAT-F5	FALSE	1.01
P06	9	8	ZAT option	ZAT-F5	FALSE
P06	10	8	ZAT option	ZAT-F5	FALSE
P06	11	12	ZAT option	ZAT-F5	FALSE
P06	12	10	ZAT option	ZAT-F5	FALSE
P07	1	2	ZAT option	ZAT-F5	FALSE
P07	2	3	ZAT option	ZAT-F5	FALSE
P07	3	1	ZAT option	ZAT-F5	FALSE
P07	4	3	ZAT option	ZAT-F5	FALSE
P07	5	6	ZAT option	ZAT-F5	FALSE
P07	6	5	ZAT option	ZAT-F5	FALSE
P07	7	5	ZAT option	ZAT-F5	FALSE
P07	8	9	ZAT option	ZAT-F5	FALSE
P07	9	8	ZAT option	ZAT-F5	FALSE
P07	10	11	ZAT option	ZAT-F5	FALSE
P07	11	10	ZAT option	ZAT-F5	FALSE
P07	12	11	ZAT option	ZAT-F5	FALSE
P08	1	2	ZAT option	ZAT-F5	FALSE
P08	2	1	ZAT option	ZAT-F5	FALSE
P08	3	4	ZAT option	ZAT-F5	FALSE
P08	4	5	ZAT option	ZAT-F5	FALSE	1.18
P08	5	3	ZAT option	ZAT-F5	FALSE
P08	6	7	ZAT option	ZAT-F5	FALSE
P08	7	9	ZAT option	ZAT-F5	FALSE
P08	8	9	ZAT option	ZAT-F5	FALSE
P08	9	7	ZAT option	ZAT-F5	FALSE
P08	10	8	ZAT option	ZAT-F5	FALSE
P08	11	10	ZAT option	ZAT-F5	FALSE
P08	12	10	ZAT option	ZAT-F5	FALSE
P09	1	2	ZAT option	ZAT-F5	FALSE
P09	2	4	ZAT option	ZAT-F5	FALSE
P09	3	1	ZAT option	ZAT-F5	FALSE
P09	4	2	ZAT option	ZAT-F5	FALSE
P09	5	7	ZAT option	ZAT-F5	FALSE	8.69
P09	6	5	ZAT option	ZAT-F5	FALSE	10.96
P09	7	9	ZAT option	ZAT-F5	FALSE	10
P09	8	9	ZAT option	ZAT-F5	FALSE	4.42
P09	9	10	ZAT option	ZAT-F5	FALSE	6.74
P09	10	12	ZAT option	ZAT-F5	FALSE
P09	11	12	ZAT option	ZAT-F5	FALSE
P09	12	11	ZAT option	ZAT-F5	FALSE
P10	1	3	ZAT option	ZAT-F5	FALSE
P10	2	1	ZAT option	ZAT-F5	FALSE
P10	3	2	ZAT option	ZAT-F5	FALSE
P10	4	6	ZAT option	ZAT-F5	FALSE
P10	5	3	ZAT option	ZAT-F5	FALSE
P10	6	5	ZAT option	ZAT-F5	FALSE	1.05
P10	7	5	ZAT option	ZAT-F5	FALSE	10.32
P10	8	9	ZAT option	ZAT-F5	FALSE
P10	9	10	ZAT option	ZAT-F5	FALSE
P10	10	12	ZAT option	ZAT-F5	FALSE
P10	11	10	ZAT option	ZAT-F5	FALSE
P10	12	11	ZAT option	ZAT-F5	FALSE
P01	1	3	ZAT option	ZAT-F0	FALSE
P01	2	4	ZAT option	ZAT-F0	FALSE	7.97
P01	3	4	ZAT option	ZAT-F0	FALSE	9.38
P01	4	3	ZAT option	ZAT-F0	FALSE
P01	5	4	ZAT option	ZAT-F0	FALSE	12.16
P01	6	8	ZAT option	ZAT-F0	FALSE	14.27
P01	7	8	ZAT option	ZAT-F0	FALSE	19.03
P01	8	6	ZAT option	ZAT-F0	FALSE
P01	9	10	ZAT option	ZAT-F0	FALSE
P01	10	8	ZAT option	ZAT-F0	FALSE	12.99
P01	11	9	ZAT option	ZAT-F0	FALSE
P01	12	11	ZAT option	ZAT-F0	FALSE
P02L	1	2	ZAT option	ZAT-F0	FALSE
P02L	2	3	ZAT option	ZAT-F0	FALSE
P02L	3	5	ZAT option	ZAT-F0	FALSE
P02L	4	2	ZAT option	ZAT-F0	FALSE
P02L	5	4	ZAT option	ZAT-F0	FALSE
P02L	6	8	ZAT option	ZAT-F0	FALSE
P02L	7	5	ZAT option	ZAT-F0	FALSE
P02L	8	7	ZAT option	ZAT-F0	FALSE
P02L	9	11	ZAT option	ZAT-F0	FALSE
P02L	10	11	ZAT option	ZAT-F0	FALSE
P02L	11	9	ZAT option	ZAT-F0	FALSE
P02L	12	11	ZAT option	ZAT-F0	FALSE
P02R	1	2	ZAT option	ZAT-F0	FALSE
P02R	2	3	ZAT option	ZAT-F0	FALSE
P02R	3	4	ZAT option	ZAT-F0	FALSE
P02R	4	5	ZAT option	ZAT-F0	FALSE
P02R	5	6	ZAT option	ZAT-F0	FALSE
P02R	6	5	ZAT option	ZAT-F0	FALSE
P02R	7	5	ZAT option	ZAT-F0	FALSE
P02R	8	6	ZAT option	ZAT-F0	FALSE
P02R	9	10	ZAT option	ZAT-F0	FALSE
P02R	10	9	ZAT option	ZAT-F0	FALSE
P02R	11	10	ZAT option	ZAT-F0	FALSE
P02R	12	10	ZAT option	ZAT-F0	FALSE
P03L	1	3	ZAT option	ZAT-F0	FALSE
P03L	2	1	ZAT option	ZAT-F0	FALSE
P03L	3	1	ZAT option	ZAT-F0	FALSE
P03L	4	2	ZAT option	ZAT-F0	FALSE
P03L	5	4	ZAT option	ZAT-F0	FALSE	4.02
P03L	6	4	ZAT option	ZAT-F0	FALSE
P03L	7	6	ZAT option	ZAT-F0	FALSE
P03L	8	7	ZAT option	ZAT-F0	FALSE
P03L	9	10	ZAT option	ZAT-F0	FALSE
P03L	10	9	ZAT option	ZAT-F0	FALSE
P03L	11	12	ZAT option	ZAT-F0	FALSE
P03L	12	10	ZAT option	ZAT-F0	FALSE
P03R	1	2	ZAT option	ZAT-F0	FALSE
P03R	2	1	ZAT option	ZAT-F0	FALSE
P03R	3	4	ZAT option	ZAT-F0	FALSE
P03R	4	3	ZAT option	ZAT-F0	FALSE
P03R	5	3	ZAT option	ZAT-F0	FALSE
P03R	6	4	ZAT option	ZAT-F0	FALSE
P03R	7	8	ZAT option	ZAT-F0	FALSE
P03R	8	10	ZAT option	ZAT-F0	FALSE
P03R	9	7	ZAT option	ZAT-F0	FALSE
P03R	10	12	ZAT option	ZAT-F0	FALSE
P03R	11	9	ZAT option	ZAT-F0	FALSE
P03R	12	11	ZAT option	ZAT-F0	FALSE
P04	1	2	ZAT option	ZAT-F0	FALSE
P04	2	4	ZAT option	ZAT-F0	FALSE
P04	3	2	ZAT option	ZAT-F0	FALSE
P04	4	2	ZAT option	ZAT-F0	FALSE
P04	5	6	ZAT option	ZAT-F0	FALSE
P04	6	5	ZAT option	ZAT-F0	FALSE
P04	7	8	ZAT option	ZAT-F0	FALSE
P04	8	7	ZAT option	ZAT-F0	FALSE
P04	9	8	ZAT option	ZAT-F0	FALSE
P04	10	8	ZAT option	ZAT-F0	FALSE
P04	11	9	ZAT option	ZAT-F0	FALSE
P04	12	11	ZAT option	ZAT-F0	FALSE
P05L	1	2	ZAT option	ZAT-F0	FALSE
P05L	2	3	ZAT option	ZAT-F0	FALSE
P05L	3	4	ZAT option	ZAT-F0	FALSE
P05L	4	3	ZAT option	ZAT-F0	FALSE
P05L	5	7	ZAT option	ZAT-F0	FALSE
P05L	6	7	ZAT option	ZAT-F0	FALSE
P05L	7	5	ZAT option	ZAT-F0	FALSE
P05L	8	6	ZAT option	ZAT-F0	FALSE
P05L	9	8	ZAT option	ZAT-F0	FALSE
P05L	10	9	ZAT option	ZAT-F0	FALSE
P05L	11	12	ZAT option	ZAT-F0	FALSE
P05L	12	10	ZAT option	ZAT-F0	FALSE
P05R	1	3	ZAT option	ZAT-F0	FALSE
P05R	2	3	ZAT option	ZAT-F0	FALSE
P05R	3	1	ZAT option	ZAT-F0	FALSE
P05R	4	6	ZAT option	ZAT-F0	FALSE
P05R	5	3	ZAT option	ZAT-F0	FALSE
P05R	6	5	ZAT option	ZAT-F0	FALSE
P05R	7	6	ZAT option	ZAT-F0	FALSE
P05R	8	6	ZAT option	ZAT-F0	FALSE
P05R	9	7	ZAT option	ZAT-F0	FALSE
P05R	10	9	ZAT option	ZAT-F0	FALSE
P05R	11	10	ZAT option	ZAT-F0	FALSE
P05R	12	11	ZAT option	ZAT-F0	FALSE
P06	1	3	ZAT option	ZAT-F0	FALSE
P06	2	4	ZAT option	ZAT-F0	FALSE
P06	3	5	ZAT option	ZAT-F0	FALSE	15.86
P06	4	5	ZAT option	ZAT-F0	FALSE	6.87
P06	5	3	ZAT option	ZAT-F0	FALSE
P06	6	5	ZAT option	ZAT-F0	FALSE	8.19
P06	7	5	ZAT option	ZAT-F0	FALSE	6.07
P06	8	6	ZAT option	ZAT-F0	FALSE	0.62
P06	9	8	ZAT option	ZAT-F0	FALSE
P06	10	8	ZAT option	ZAT-F0	FALSE
P06	11	12	ZAT option	ZAT-F0	FALSE
P06	12	10	ZAT option	ZAT-F0	FALSE
P07	1	2	ZAT option	ZAT-F0	FALSE
P07	2	3	ZAT option	ZAT-F0	FALSE
P07	3	1	ZAT option	ZAT-F0	FALSE
P07	4	3	ZAT option	ZAT-F0	FALSE
P07	5	6	ZAT option	ZAT-F0	FALSE
P07	6	5	ZAT option	ZAT-F0	FALSE
P07	7	5	ZAT option	ZAT-F0	FALSE
P07	8	9	ZAT option	ZAT-F0	FALSE
P07	9	8	ZAT option	ZAT-F0	FALSE
P07	10	11	ZAT option	ZAT-F0	FALSE
P07	11	10	ZAT option	ZAT-F0	FALSE
P07	12	11	ZAT option	ZAT-F0	FALSE
P08	1	2	ZAT option	ZAT-F0	FALSE
P08	2	1	ZAT option	ZAT-F0	FALSE
P08	3	4	ZAT option	ZAT-F0	FALSE
P08	4	5	ZAT option	ZAT-F0	FALSE	7.24
P08	5	3	ZAT option	ZAT-F0	FALSE
P08	6	7	ZAT option	ZAT-F0	FALSE
P08	7	9	ZAT option	ZAT-F0	FALSE
P08	8	9	ZAT option	ZAT-F0	FALSE
P08	9	7	ZAT option	ZAT-F0	FALSE
P08	10	8	ZAT option	ZAT-F0	FALSE
P08	11	10	ZAT option	ZAT-F0	FALSE
P08	12	10	ZAT option	ZAT-F0	FALSE
P09	1	2	ZAT option	ZAT-F0	FALSE
P09	2	4	ZAT option	ZAT-F0	FALSE
P09	3	1	ZAT option	ZAT-F0	FALSE
P09	4	2	ZAT option	ZAT-F0	FALSE
P09	5	7	ZAT option	ZAT-F0	FALSE	9.1
P09	6	5	ZAT option	ZAT-F0	FALSE	1.36
P09	7	9	ZAT option	ZAT-F0	FALSE	11.48
P09	8	9	ZAT option	ZAT-F0	FALSE	3.62
P09	9	10	ZAT option	ZAT-F0	FALSE	6.74
P09	10	12	ZAT option	ZAT-F0	FALSE
P09	11	12	ZAT option	ZAT-F0	FALSE
P09	12	11	ZAT option	ZAT-F0	FALSE
P10	1	3	ZAT option	ZAT-F0	FALSE
P10	2	1	ZAT option	ZAT-F0	FALSE
P10	3	2	ZAT option	ZAT-F0	FALSE
P10	4	6	ZAT option	ZAT-F0	FALSE
P10	5	3	ZAT option	ZAT-F0	FALSE
P10	6	5	ZAT option	ZAT-F0	FALSE	2.8
P10	7	5	ZAT option	ZAT-F0	FALSE	10.91
P10	8	9	ZAT option	ZAT-F0	FALSE
P10	9	10	ZAT option	ZAT-F0	FALSE
P10	10	12	ZAT option	ZAT-F0	FALSE
P10	11	10	ZAT option	ZAT-F0	FALSE
P10	12	11	ZAT option	ZAT-F0	FALSE

## Sheet: FG-SNR Denoising
Implant ID	Stimulating Electrode	Recording Electrode	Processing Options	Option	Baseline	ECAP Threshold (nC)
P01	1	3	Denoising option	no filter	FALSE
P01	2	4	Denoising option	no filter	FALSE
P01	3	4	Denoising option	no filter	FALSE
P01	4	3	Denoising option	no filter	FALSE
P01	5	4	Denoising option	no filter	FALSE
P01	6	8	Denoising option	no filter	FALSE
P01	7	8	Denoising option	no filter	FALSE
P01	8	6	Denoising option	no filter	FALSE
P01	9	10	Denoising option	no filter	FALSE
P01	10	8	Denoising option	no filter	FALSE
P01	11	9	Denoising option	no filter	FALSE
P01	12	11	Denoising option	no filter	FALSE
P02L	1	2	Denoising option	no filter	FALSE
P02L	2	3	Denoising option	no filter	FALSE
P02L	3	5	Denoising option	no filter	FALSE
P02L	4	2	Denoising option	no filter	FALSE
P02L	5	4	Denoising option	no filter	FALSE
P02L	6	8	Denoising option	no filter	FALSE
P02L	7	5	Denoising option	no filter	FALSE
P02L	8	7	Denoising option	no filter	FALSE
P02L	9	11	Denoising option	no filter	FALSE
P02L	10	11	Denoising option	no filter	FALSE
P02L	11	9	Denoising option	no filter	FALSE
P02L	12	11	Denoising option	no filter	FALSE
P02R	1	2	Denoising option	no filter	FALSE
P02R	2	3	Denoising option	no filter	FALSE
P02R	3	4	Denoising option	no filter	FALSE
P02R	4	5	Denoising option	no filter	FALSE
P02R	5	6	Denoising option	no filter	FALSE
P02R	6	5	Denoising option	no filter	FALSE
P02R	7	5	Denoising option	no filter	FALSE
P02R	8	6	Denoising option	no filter	FALSE
P02R	9	10	Denoising option	no filter	FALSE
P02R	10	9	Denoising option	no filter	FALSE
P02R	11	10	Denoising option	no filter	FALSE
P02R	12	10	Denoising option	no filter	FALSE
P03L	1	3	Denoising option	no filter	FALSE
P03L	2	1	Denoising option	no filter	FALSE
P03L	3	1	Denoising option	no filter	FALSE
P03L	4	2	Denoising option	no filter	FALSE
P03L	5	4	Denoising option	no filter	FALSE
P03L	6	4	Denoising option	no filter	FALSE
P03L	7	6	Denoising option	no filter	FALSE
P03L	8	7	Denoising option	no filter	FALSE
P03L	9	10	Denoising option	no filter	FALSE
P03L	10	9	Denoising option	no filter	FALSE
P03L	11	12	Denoising option	no filter	FALSE
P03L	12	10	Denoising option	no filter	FALSE
P03R	1	2	Denoising option	no filter	FALSE
P03R	2	1	Denoising option	no filter	FALSE
P03R	3	4	Denoising option	no filter	FALSE
P03R	4	3	Denoising option	no filter	FALSE
P03R	5	3	Denoising option	no filter	FALSE
P03R	6	4	Denoising option	no filter	FALSE
P03R	7	8	Denoising option	no filter	FALSE
P03R	8	10	Denoising option	no filter	FALSE
P03R	9	7	Denoising option	no filter	FALSE
P03R	10	12	Denoising option	no filter	FALSE
P03R	11	9	Denoising option	no filter	FALSE
P03R	12	11	Denoising option	no filter	FALSE
P04	1	2	Denoising option	no filter	FALSE
P04	2	4	Denoising option	no filter	FALSE
P04	3	2	Denoising option	no filter	FALSE
P04	4	2	Denoising option	no filter	FALSE
P04	5	6	Denoising option	no filter	FALSE
P04	6	5	Denoising option	no filter	FALSE
P04	7	8	Denoising option	no filter	FALSE
P04	8	7	Denoising option	no filter	FALSE
P04	9	8	Denoising option	no filter	FALSE
P04	10	8	Denoising option	no filter	FALSE
P04	11	9	Denoising option	no filter	FALSE
P04	12	11	Denoising option	no filter	FALSE
P05L	1	2	Denoising option	no filter	FALSE
P05L	2	3	Denoising option	no filter	FALSE
P05L	3	4	Denoising option	no filter	FALSE
P05L	4	3	Denoising option	no filter	FALSE
P05L	5	7	Denoising option	no filter	FALSE
P05L	6	7	Denoising option	no filter	FALSE
P05L	7	5	Denoising option	no filter	FALSE
P05L	8	6	Denoising option	no filter	FALSE
P05L	9	8	Denoising option	no filter	FALSE
P05L	10	9	Denoising option	no filter	FALSE
P05L	11	12	Denoising option	no filter	FALSE
P05L	12	10	Denoising option	no filter	FALSE
P05R	1	3	Denoising option	no filter	FALSE
P05R	2	3	Denoising option	no filter	FALSE
P05R	3	1	Denoising option	no filter	FALSE
P05R	4	6	Denoising option	no filter	FALSE
P05R	5	3	Denoising option	no filter	FALSE
P05R	6	5	Denoising option	no filter	FALSE
P05R	7	6	Denoising option	no filter	FALSE
P05R	8	6	Denoising option	no filter	FALSE
P05R	9	7	Denoising option	no filter	FALSE
P05R	10	9	Denoising option	no filter	FALSE
P05R	11	10	Denoising option	no filter	FALSE
P05R	12	11	Denoising option	no filter	FALSE
P06	1	3	Denoising option	no filter	FALSE
P06	2	4	Denoising option	no filter	FALSE
P06	3	5	Denoising option	no filter	FALSE
P06	4	5	Denoising option	no filter	FALSE
P06	5	3	Denoising option	no filter	FALSE
P06	6	5	Denoising option	no filter	FALSE
P06	7	5	Denoising option	no filter	FALSE
P06	8	6	Denoising option	no filter	FALSE
P06	9	8	Denoising option	no filter	FALSE
P06	10	8	Denoising option	no filter	FALSE
P06	11	12	Denoising option	no filter	FALSE
P06	12	10	Denoising option	no filter	FALSE
P07	1	2	Denoising option	no filter	FALSE
P07	2	3	Denoising option	no filter	FALSE
P07	3	1	Denoising option	no filter	FALSE
P07	4	3	Denoising option	no filter	FALSE
P07	5	6	Denoising option	no filter	FALSE
P07	6	5	Denoising option	no filter	FALSE
P07	7	5	Denoising option	no filter	FALSE
P07	8	9	Denoising option	no filter	FALSE
P07	9	8	Denoising option	no filter	FALSE
P07	10	11	Denoising option	no filter	FALSE
P07	11	10	Denoising option	no filter	FALSE
P07	12	11	Denoising option	no filter	FALSE
P08	1	2	Denoising option	no filter	FALSE
P08	2	1	Denoising option	no filter	FALSE
P08	3	4	Denoising option	no filter	FALSE
P08	4	5	Denoising option	no filter	FALSE
P08	5	3	Denoising option	no filter	FALSE
P08	6	7	Denoising option	no filter	FALSE
P08	7	9	Denoising option	no filter	FALSE
P08	8	9	Denoising option	no filter	FALSE
P08	9	7	Denoising option	no filter	FALSE
P08	10	8	Denoising option	no filter	FALSE
P08	11	10	Denoising option	no filter	FALSE
P08	12	10	Denoising option	no filter	FALSE
P09	1	2	Denoising option	no filter	FALSE
P09	2	4	Denoising option	no filter	FALSE
P09	3	1	Denoising option	no filter	FALSE
P09	4	2	Denoising option	no filter	FALSE
P09	5	7	Denoising option	no filter	FALSE
P09	6	5	Denoising option	no filter	FALSE
P09	7	9	Denoising option	no filter	FALSE
P09	8	9	Denoising option	no filter	FALSE
P09	9	10	Denoising option	no filter	FALSE
P09	10	12	Denoising option	no filter	FALSE
P09	11	12	Denoising option	no filter	FALSE
P09	12	11	Denoising option	no filter	FALSE
P10	1	3	Denoising option	no filter	FALSE
P10	2	1	Denoising option	no filter	FALSE
P10	3	2	Denoising option	no filter	FALSE
P10	4	6	Denoising option	no filter	FALSE
P10	5	3	Denoising option	no filter	FALSE
P10	6	5	Denoising option	no filter	FALSE
P10	7	5	Denoising option	no filter	FALSE
P10	8	9	Denoising option	no filter	FALSE
P10	9	10	Denoising option	no filter	FALSE
P10	10	12	Denoising option	no filter	FALSE
P10	11	10	Denoising option	no filter	FALSE
P10	12	11	Denoising option	no filter	FALSE
P01	1	3	Denoising option	FIR-LP 3k	TRUE	14.13
P01	2	4	Denoising option	FIR-LP 3k	TRUE
P01	3	4	Denoising option	FIR-LP 3k	TRUE	10
P01	4	3	Denoising option	FIR-LP 3k	TRUE	10.24
P01	5	4	Denoising option	FIR-LP 3k	TRUE	12.25
P01	6	8	Denoising option	FIR-LP 3k	TRUE	14.22
P01	7	8	Denoising option	FIR-LP 3k	TRUE	18.59
P01	8	6	Denoising option	FIR-LP 3k	TRUE
P01	9	10	Denoising option	FIR-LP 3k	TRUE	16.95
P01	10	8	Denoising option	FIR-LP 3k	TRUE	12.27
P01	11	9	Denoising option	FIR-LP 3k	TRUE
P01	12	11	Denoising option	FIR-LP 3k	TRUE	17.76
P02L	1	2	Denoising option	FIR-LP 3k	TRUE	13.11
P02L	2	3	Denoising option	FIR-LP 3k	TRUE	13.32
P02L	3	5	Denoising option	FIR-LP 3k	TRUE	10.9
P02L	4	2	Denoising option	FIR-LP 3k	TRUE	11.22
P02L	5	4	Denoising option	FIR-LP 3k	TRUE	15.77
P02L	6	8	Denoising option	FIR-LP 3k	TRUE
P02L	7	5	Denoising option	FIR-LP 3k	TRUE	17.23
P02L	8	7	Denoising option	FIR-LP 3k	TRUE	20.13
P02L	9	11	Denoising option	FIR-LP 3k	TRUE	16.02
P02L	10	11	Denoising option	FIR-LP 3k	TRUE	14.51
P02L	11	9	Denoising option	FIR-LP 3k	TRUE
P02L	12	11	Denoising option	FIR-LP 3k	TRUE
P02R	1	2	Denoising option	FIR-LP 3k	TRUE	11.41
P02R	2	3	Denoising option	FIR-LP 3k	TRUE	11.19
P02R	3	4	Denoising option	FIR-LP 3k	TRUE	12.56
P02R	4	5	Denoising option	FIR-LP 3k	TRUE	13.79
P02R	5	6	Denoising option	FIR-LP 3k	TRUE	8.79
P02R	6	5	Denoising option	FIR-LP 3k	TRUE	13.59
P02R	7	5	Denoising option	FIR-LP 3k	TRUE	14.45
P02R	8	6	Denoising option	FIR-LP 3k	TRUE	17.52
P02R	9	10	Denoising option	FIR-LP 3k	TRUE	14.59
P02R	10	9	Denoising option	FIR-LP 3k	TRUE
P02R	11	10	Denoising option	FIR-LP 3k	TRUE	16.3
P02R	12	10	Denoising option	FIR-LP 3k	TRUE	15.51
P03L	1	3	Denoising option	FIR-LP 3k	TRUE	12.11
P03L	2	1	Denoising option	FIR-LP 3k	TRUE	10.63
P03L	3	1	Denoising option	FIR-LP 3k	TRUE	14.6
P03L	4	2	Denoising option	FIR-LP 3k	TRUE	19.48
P03L	5	4	Denoising option	FIR-LP 3k	TRUE	21.11
P03L	6	4	Denoising option	FIR-LP 3k	TRUE	23.7
P03L	7	6	Denoising option	FIR-LP 3k	TRUE	19.42
P03L	8	7	Denoising option	FIR-LP 3k	TRUE	18.85
P03L	9	10	Denoising option	FIR-LP 3k	TRUE	22.69
P03L	10	9	Denoising option	FIR-LP 3k	TRUE	22.97
P03L	11	12	Denoising option	FIR-LP 3k	TRUE	34.95
P03L	12	10	Denoising option	FIR-LP 3k	TRUE	27.49
P03R	1	2	Denoising option	FIR-LP 3k	TRUE	6.28
P03R	2	1	Denoising option	FIR-LP 3k	TRUE	8.28
P03R	3	4	Denoising option	FIR-LP 3k	TRUE	11.48
P03R	4	3	Denoising option	FIR-LP 3k	TRUE	10.05
P03R	5	3	Denoising option	FIR-LP 3k	TRUE	19.93
P03R	6	4	Denoising option	FIR-LP 3k	TRUE	19.18
P03R	7	8	Denoising option	FIR-LP 3k	TRUE	28.2
P03R	8	10	Denoising option	FIR-LP 3k	TRUE	27.92
P03R	9	7	Denoising option	FIR-LP 3k	TRUE	20.24
P03R	10	12	Denoising option	FIR-LP 3k	TRUE	29.4
P03R	11	9	Denoising option	FIR-LP 3k	TRUE	25.66
P03R	12	11	Denoising option	FIR-LP 3k	TRUE	18.85
P04	1	2	Denoising option	FIR-LP 3k	TRUE	10.66
P04	2	4	Denoising option	FIR-LP 3k	TRUE	12.13
P04	3	2	Denoising option	FIR-LP 3k	TRUE	11.23
P04	4	2	Denoising option	FIR-LP 3k	TRUE	12.06
P04	5	6	Denoising option	FIR-LP 3k	TRUE	10.94
P04	6	5	Denoising option	FIR-LP 3k	TRUE	11.74
P04	7	8	Denoising option	FIR-LP 3k	TRUE	10.67
P04	8	7	Denoising option	FIR-LP 3k	TRUE	12.64
P04	9	8	Denoising option	FIR-LP 3k	TRUE
P04	10	8	Denoising option	FIR-LP 3k	TRUE
P04	11	9	Denoising option	FIR-LP 3k	TRUE
P04	12	11	Denoising option	FIR-LP 3k	TRUE
P05L	1	2	Denoising option	FIR-LP 3k	TRUE	15.11
P05L	2	3	Denoising option	FIR-LP 3k	TRUE	14.09
P05L	3	4	Denoising option	FIR-LP 3k	TRUE	9.94
P05L	4	3	Denoising option	FIR-LP 3k	TRUE	11.89
P05L	5	7	Denoising option	FIR-LP 3k	TRUE	13.8
P05L	6	7	Denoising option	FIR-LP 3k	TRUE	15.05
P05L	7	5	Denoising option	FIR-LP 3k	TRUE	15.34
P05L	8	6	Denoising option	FIR-LP 3k	TRUE	17.06
P05L	9	8	Denoising option	FIR-LP 3k	TRUE	21.48
P05L	10	9	Denoising option	FIR-LP 3k	TRUE	20.27
P05L	11	12	Denoising option	FIR-LP 3k	TRUE	21.88
P05L	12	10	Denoising option	FIR-LP 3k	TRUE	23.67
P05R	1	3	Denoising option	FIR-LP 3k	TRUE	23.95
P05R	2	3	Denoising option	FIR-LP 3k	TRUE	23.67
P05R	3	1	Denoising option	FIR-LP 3k	TRUE	24.55
P05R	4	6	Denoising option	FIR-LP 3k	TRUE	23.39
P05R	5	3	Denoising option	FIR-LP 3k	TRUE	18.49
P05R	6	5	Denoising option	FIR-LP 3k	TRUE	20.75
P05R	7	6	Denoising option	FIR-LP 3k	TRUE	20.54
P05R	8	6	Denoising option	FIR-LP 3k	TRUE	22.08
P05R	9	7	Denoising option	FIR-LP 3k	TRUE	25.84
P05R	10	9	Denoising option	FIR-LP 3k	TRUE	25.46
P05R	11	10	Denoising option	FIR-LP 3k	TRUE	26.28
P05R	12	11	Denoising option	FIR-LP 3k	TRUE	25.65
P06	1	3	Denoising option	FIR-LP 3k	TRUE	13.75
P06	2	4	Denoising option	FIR-LP 3k	TRUE	12.25
P06	3	5	Denoising option	FIR-LP 3k	TRUE	12.66
P06	4	5	Denoising option	FIR-LP 3k	TRUE	14.78
P06	5	3	Denoising option	FIR-LP 3k	TRUE	11.75
P06	6	5	Denoising option	FIR-LP 3k	TRUE	12.62
P06	7	5	Denoising option	FIR-LP 3k	TRUE	13.35
P06	8	6	Denoising option	FIR-LP 3k	TRUE	15.78
P06	9	8	Denoising option	FIR-LP 3k	TRUE	14.48
P06	10	8	Denoising option	FIR-LP 3k	TRUE	13.9
P06	11	12	Denoising option	FIR-LP 3k	TRUE	16.06
P06	12	10	Denoising option	FIR-LP 3k	TRUE	17.72
P07	1	2	Denoising option	FIR-LP 3k	TRUE	15.97
P07	2	3	Denoising option	FIR-LP 3k	TRUE	17.67
P07	3	1	Denoising option	FIR-LP 3k	TRUE	20.19
P07	4	3	Denoising option	FIR-LP 3k	TRUE	21.2
P07	5	6	Denoising option	FIR-LP 3k	TRUE	20.97
P07	6	5	Denoising option	FIR-LP 3k	TRUE	32.2
P07	7	5	Denoising option	FIR-LP 3k	TRUE	29.53
P07	8	9	Denoising option	FIR-LP 3k	TRUE	26.1
P07	9	8	Denoising option	FIR-LP 3k	TRUE	22.88
P07	10	11	Denoising option	FIR-LP 3k	TRUE	18.76
P07	11	10	Denoising option	FIR-LP 3k	TRUE	17.99
P07	12	11	Denoising option	FIR-LP 3k	TRUE	26.49
P08	1	2	Denoising option	FIR-LP 3k	TRUE	11.89
P08	2	1	Denoising option	FIR-LP 3k	TRUE	10.97
P08	3	4	Denoising option	FIR-LP 3k	TRUE	12.37
P08	4	5	Denoising option	FIR-LP 3k	TRUE	11.86
P08	5	3	Denoising option	FIR-LP 3k	TRUE	8.81
P08	6	7	Denoising option	FIR-LP 3k	TRUE	14.36
P08	7	9	Denoising option	FIR-LP 3k	TRUE	15.08
P08	8	9	Denoising option	FIR-LP 3k	TRUE	13.59
P08	9	7	Denoising option	FIR-LP 3k	TRUE	17.44
P08	10	8	Denoising option	FIR-LP 3k	TRUE	16.02
P08	11	10	Denoising option	FIR-LP 3k	TRUE	14.21
P08	12	10	Denoising option	FIR-LP 3k	TRUE	15.59
P09	1	2	Denoising option	FIR-LP 3k	TRUE	12.46
P09	2	4	Denoising option	FIR-LP 3k	TRUE	11.2
P09	3	1	Denoising option	FIR-LP 3k	TRUE	11.19
P09	4	2	Denoising option	FIR-LP 3k	TRUE	10.19
P09	5	7	Denoising option	FIR-LP 3k	TRUE	13.32
P09	6	5	Denoising option	FIR-LP 3k	TRUE	13.75
P09	7	9	Denoising option	FIR-LP 3k	TRUE	18.51
P09	8	9	Denoising option	FIR-LP 3k	TRUE	15.99
P09	9	10	Denoising option	FIR-LP 3k	TRUE	15.4
P09	10	12	Denoising option	FIR-LP 3k	TRUE	14.17
P09	11	12	Denoising option	FIR-LP 3k	TRUE	15.58
P09	12	11	Denoising option	FIR-LP 3k	TRUE	23.03
P10	1	3	Denoising option	FIR-LP 3k	TRUE	12.73
P10	2	1	Denoising option	FIR-LP 3k	TRUE	13.3
P10	3	2	Denoising option	FIR-LP 3k	TRUE	12.33
P10	4	6	Denoising option	FIR-LP 3k	TRUE	10.02
P10	5	3	Denoising option	FIR-LP 3k	TRUE	10.98
P10	6	5	Denoising option	FIR-LP 3k	TRUE	9.5
P10	7	5	Denoising option	FIR-LP 3k	TRUE	12.09
P10	8	9	Denoising option	FIR-LP 3k	TRUE	12.96
P10	9	10	Denoising option	FIR-LP 3k	TRUE	15.97
P10	10	12	Denoising option	FIR-LP 3k	TRUE	10.32
P10	11	10	Denoising option	FIR-LP 3k	TRUE	11.75
P10	12	11	Denoising option	FIR-LP 3k	TRUE	14.08
P01	1	3	Denoising option	BW-LP 3k	FALSE	12.63
P01	2	4	Denoising option	BW-LP 3k	FALSE	9.67
P01	3	4	Denoising option	BW-LP 3k	FALSE	7.83
P01	4	3	Denoising option	BW-LP 3k	FALSE	9.99
P01	5	4	Denoising option	BW-LP 3k	FALSE	9.43
P01	6	8	Denoising option	BW-LP 3k	FALSE	13.25
P01	7	8	Denoising option	BW-LP 3k	FALSE	18.06
P01	8	6	Denoising option	BW-LP 3k	FALSE
P01	9	10	Denoising option	BW-LP 3k	FALSE	14.61
P01	10	8	Denoising option	BW-LP 3k	FALSE	9.58
P01	11	9	Denoising option	BW-LP 3k	FALSE	13.9
P01	12	11	Denoising option	BW-LP 3k	FALSE	14.77
P02L	1	2	Denoising option	BW-LP 3k	FALSE	11.17
P02L	2	3	Denoising option	BW-LP 3k	FALSE	11.69
P02L	3	5	Denoising option	BW-LP 3k	FALSE	10.12
P02L	4	2	Denoising option	BW-LP 3k	FALSE	9.36
P02L	5	4	Denoising option	BW-LP 3k	FALSE	14.37
P02L	6	8	Denoising option	BW-LP 3k	FALSE	14.51
P02L	7	5	Denoising option	BW-LP 3k	FALSE	16.11
P02L	8	7	Denoising option	BW-LP 3k	FALSE	17.35
P02L	9	11	Denoising option	BW-LP 3k	FALSE	15.36
P02L	10	11	Denoising option	BW-LP 3k	FALSE	13.61
P02L	11	9	Denoising option	BW-LP 3k	FALSE	12.63
P02L	12	11	Denoising option	BW-LP 3k	FALSE	11.83
P02R	1	2	Denoising option	BW-LP 3k	FALSE	11.13
P02R	2	3	Denoising option	BW-LP 3k	FALSE	11.08
P02R	3	4	Denoising option	BW-LP 3k	FALSE	12.2
P02R	4	5	Denoising option	BW-LP 3k	FALSE	13.05
P02R	5	6	Denoising option	BW-LP 3k	FALSE	9.47
P02R	6	5	Denoising option	BW-LP 3k	FALSE	14.26
P02R	7	5	Denoising option	BW-LP 3k	FALSE	14.47
P02R	8	6	Denoising option	BW-LP 3k	FALSE	17.54
P02R	9	10	Denoising option	BW-LP 3k	FALSE	15.32
P02R	10	9	Denoising option	BW-LP 3k	FALSE
P02R	11	10	Denoising option	BW-LP 3k	FALSE	16.7
P02R	12	10	Denoising option	BW-LP 3k	FALSE	16.42
P03L	1	3	Denoising option	BW-LP 3k	FALSE	10.48
P03L	2	1	Denoising option	BW-LP 3k	FALSE	10.63
P03L	3	1	Denoising option	BW-LP 3k	FALSE	13.65
P03L	4	2	Denoising option	BW-LP 3k	FALSE	16.3
P03L	5	4	Denoising option	BW-LP 3k	FALSE	17.54
P03L	6	4	Denoising option	BW-LP 3k	FALSE	18.85
P03L	7	6	Denoising option	BW-LP 3k	FALSE	16.76
P03L	8	7	Denoising option	BW-LP 3k	FALSE	18.17
P03L	9	10	Denoising option	BW-LP 3k	FALSE	18.22
P03L	10	9	Denoising option	BW-LP 3k	FALSE	18.06
P03L	11	12	Denoising option	BW-LP 3k	FALSE	19.5
P03L	12	10	Denoising option	BW-LP 3k	FALSE	24.24
P03R	1	2	Denoising option	BW-LP 3k	FALSE	6.19
P03R	2	1	Denoising option	BW-LP 3k	FALSE	4.59
P03R	3	4	Denoising option	BW-LP 3k	FALSE	10.3
P03R	4	3	Denoising option	BW-LP 3k	FALSE	9.04
P03R	5	3	Denoising option	BW-LP 3k	FALSE	15.86
P03R	6	4	Denoising option	BW-LP 3k	FALSE	13.72
P03R	7	8	Denoising option	BW-LP 3k	FALSE	23.21
P03R	8	10	Denoising option	BW-LP 3k	FALSE	21.09
P03R	9	7	Denoising option	BW-LP 3k	FALSE	11.37
P03R	10	12	Denoising option	BW-LP 3k	FALSE	20.1
P03R	11	9	Denoising option	BW-LP 3k	FALSE	18.91
P03R	12	11	Denoising option	BW-LP 3k	FALSE	16.58
P04	1	2	Denoising option	BW-LP 3k	FALSE	10.4
P04	2	4	Denoising option	BW-LP 3k	FALSE	11.79
P04	3	2	Denoising option	BW-LP 3k	FALSE	10.02
P04	4	2	Denoising option	BW-LP 3k	FALSE	11.41
P04	5	6	Denoising option	BW-LP 3k	FALSE	9.09
P04	6	5	Denoising option	BW-LP 3k	FALSE	10.64
P04	7	8	Denoising option	BW-LP 3k	FALSE	9.69
P04	8	7	Denoising option	BW-LP 3k	FALSE	12.29
P04	9	8	Denoising option	BW-LP 3k	FALSE	12.9
P04	10	8	Denoising option	BW-LP 3k	FALSE	11.75
P04	11	9	Denoising option	BW-LP 3k	FALSE
P04	12	11	Denoising option	BW-LP 3k	FALSE
P05L	1	2	Denoising option	BW-LP 3k	FALSE	13.68
P05L	2	3	Denoising option	BW-LP 3k	FALSE	13.8
P05L	3	4	Denoising option	BW-LP 3k	FALSE	9.69
P05L	4	3	Denoising option	BW-LP 3k	FALSE	11.01
P05L	5	7	Denoising option	BW-LP 3k	FALSE	13.14
P05L	6	7	Denoising option	BW-LP 3k	FALSE	13.99
P05L	7	5	Denoising option	BW-LP 3k	FALSE	14.31
P05L	8	6	Denoising option	BW-LP 3k	FALSE	16.02
P05L	9	8	Denoising option	BW-LP 3k	FALSE	18.04
P05L	10	9	Denoising option	BW-LP 3k	FALSE	17.77
P05L	11	12	Denoising option	BW-LP 3k	FALSE	18.84
P05L	12	10	Denoising option	BW-LP 3k	FALSE	23.67
P05R	1	3	Denoising option	BW-LP 3k	FALSE	20.64
P05R	2	3	Denoising option	BW-LP 3k	FALSE	20.54
P05R	3	1	Denoising option	BW-LP 3k	FALSE	22.54
P05R	4	6	Denoising option	BW-LP 3k	FALSE	17.66
P05R	5	3	Denoising option	BW-LP 3k	FALSE	15.43
P05R	6	5	Denoising option	BW-LP 3k	FALSE	18.11
P05R	7	6	Denoising option	BW-LP 3k	FALSE	18.82
P05R	8	6	Denoising option	BW-LP 3k	FALSE	21.69
P05R	9	7	Denoising option	BW-LP 3k	FALSE	25.32
P05R	10	9	Denoising option	BW-LP 3k	FALSE	23.39
P05R	11	10	Denoising option	BW-LP 3k	FALSE	24.06
P05R	12	11	Denoising option	BW-LP 3k	FALSE	23.89
P06	1	3	Denoising option	BW-LP 3k	FALSE	13.51
P06	2	4	Denoising option	BW-LP 3k	FALSE	8.92
P06	3	5	Denoising option	BW-LP 3k	FALSE	12.31
P06	4	5	Denoising option	BW-LP 3k	FALSE	13.35
P06	5	3	Denoising option	BW-LP 3k	FALSE	10.82
P06	6	5	Denoising option	BW-LP 3k	FALSE	12.67
P06	7	5	Denoising option	BW-LP 3k	FALSE	11.8
P06	8	6	Denoising option	BW-LP 3k	FALSE	11.66
P06	9	8	Denoising option	BW-LP 3k	FALSE	12.98
P06	10	8	Denoising option	BW-LP 3k	FALSE	11.8
P06	11	12	Denoising option	BW-LP 3k	FALSE	12.4
P06	12	10	Denoising option	BW-LP 3k	FALSE	12.79
P07	1	2	Denoising option	BW-LP 3k	FALSE	11.86
P07	2	3	Denoising option	BW-LP 3k	FALSE	9.92
P07	3	1	Denoising option	BW-LP 3k	FALSE	16.91
P07	4	3	Denoising option	BW-LP 3k	FALSE	18.66
P07	5	6	Denoising option	BW-LP 3k	FALSE	15.21
P07	6	5	Denoising option	BW-LP 3k	FALSE	27.29
P07	7	5	Denoising option	BW-LP 3k	FALSE	27.4
P07	8	9	Denoising option	BW-LP 3k	FALSE	23.53
P07	9	8	Denoising option	BW-LP 3k	FALSE	20.44
P07	10	11	Denoising option	BW-LP 3k	FALSE	17.29
P07	11	10	Denoising option	BW-LP 3k	FALSE	16.6
P07	12	11	Denoising option	BW-LP 3k	FALSE	24.17
P08	1	2	Denoising option	BW-LP 3k	FALSE	8.64
P08	2	1	Denoising option	BW-LP 3k	FALSE	9.3
P08	3	4	Denoising option	BW-LP 3k	FALSE	11.73
P08	4	5	Denoising option	BW-LP 3k	FALSE	10.15
P08	5	3	Denoising option	BW-LP 3k	FALSE	5.44
P08	6	7	Denoising option	BW-LP 3k	FALSE	12.78
P08	7	9	Denoising option	BW-LP 3k	FALSE	13.08
P08	8	9	Denoising option	BW-LP 3k	FALSE	12.31
P08	9	7	Denoising option	BW-LP 3k	FALSE	15.76
P08	10	8	Denoising option	BW-LP 3k	FALSE	13.27
P08	11	10	Denoising option	BW-LP 3k	FALSE	13.25
P08	12	10	Denoising option	BW-LP 3k	FALSE	13.57
P09	1	2	Denoising option	BW-LP 3k	FALSE	11.48
P09	2	4	Denoising option	BW-LP 3k	FALSE	10.86
P09	3	1	Denoising option	BW-LP 3k	FALSE	9.99
P09	4	2	Denoising option	BW-LP 3k	FALSE	9.01
P09	5	7	Denoising option	BW-LP 3k	FALSE	12.53
P09	6	5	Denoising option	BW-LP 3k	FALSE	13.31
P09	7	9	Denoising option	BW-LP 3k	FALSE	18.03
P09	8	9	Denoising option	BW-LP 3k	FALSE	13.37
P09	9	10	Denoising option	BW-LP 3k	FALSE	13.18
P09	10	12	Denoising option	BW-LP 3k	FALSE	12.91
P09	11	12	Denoising option	BW-LP 3k	FALSE	13.32
P09	12	11	Denoising option	BW-LP 3k	FALSE	19.98
P10	1	3	Denoising option	BW-LP 3k	FALSE	10.68
P10	2	1	Denoising option	BW-LP 3k	FALSE	11.1
P10	3	2	Denoising option	BW-LP 3k	FALSE	11.62
P10	4	6	Denoising option	BW-LP 3k	FALSE	6.29
P10	5	3	Denoising option	BW-LP 3k	FALSE	9.41
P10	6	5	Denoising option	BW-LP 3k	FALSE	9.34
P10	7	5	Denoising option	BW-LP 3k	FALSE	11.22
P10	8	9	Denoising option	BW-LP 3k	FALSE	10.29
P10	9	10	Denoising option	BW-LP 3k	FALSE	15.25
P10	10	12	Denoising option	BW-LP 3k	FALSE	10.12
P10	11	10	Denoising option	BW-LP 3k	FALSE	9.09
P10	12	11	Denoising option	BW-LP 3k	FALSE	11.28
P01	1	3	Denoising option	BW-BP .15/3k	FALSE	12.66
P01	2	4	Denoising option	BW-BP .15/3k	FALSE	9.96
P01	3	4	Denoising option	BW-BP .15/3k	FALSE	8.25
P01	4	3	Denoising option	BW-BP .15/3k	FALSE	9.99
P01	5	4	Denoising option	BW-BP .15/3k	FALSE	10.3
P01	6	8	Denoising option	BW-BP .15/3k	FALSE	13.32
P01	7	8	Denoising option	BW-BP .15/3k	FALSE	18.06
P01	8	6	Denoising option	BW-BP .15/3k	FALSE
P01	9	10	Denoising option	BW-BP .15/3k	FALSE	14.9
P01	10	8	Denoising option	BW-BP .15/3k	FALSE	10.11
P01	11	9	Denoising option	BW-BP .15/3k	FALSE	14.06
P01	12	11	Denoising option	BW-BP .15/3k	FALSE	14.49
P02L	1	2	Denoising option	BW-BP .15/3k	FALSE	12.51
P02L	2	3	Denoising option	BW-BP .15/3k	FALSE	11.73
P02L	3	5	Denoising option	BW-BP .15/3k	FALSE	10.26
P02L	4	2	Denoising option	BW-BP .15/3k	FALSE	10.3
P02L	5	4	Denoising option	BW-BP .15/3k	FALSE	14.1
P02L	6	8	Denoising option	BW-BP .15/3k	FALSE	14.84
P02L	7	5	Denoising option	BW-BP .15/3k	FALSE	16.1
P02L	8	7	Denoising option	BW-BP .15/3k	FALSE	17.62
P02L	9	11	Denoising option	BW-BP .15/3k	FALSE	15.47
P02L	10	11	Denoising option	BW-BP .15/3k	FALSE	13.8
P02L	11	9	Denoising option	BW-BP .15/3k	FALSE	12.63
P02L	12	11	Denoising option	BW-BP .15/3k	FALSE
P02R	1	2	Denoising option	BW-BP .15/3k	FALSE	11.73
P02R	2	3	Denoising option	BW-BP .15/3k	FALSE	11.31
P02R	3	4	Denoising option	BW-BP .15/3k	FALSE	12.29
P02R	4	5	Denoising option	BW-BP .15/3k	FALSE	13.15
P02R	5	6	Denoising option	BW-BP .15/3k	FALSE	9.52
P02R	6	5	Denoising option	BW-BP .15/3k	FALSE	14.17
P02R	7	5	Denoising option	BW-BP .15/3k	FALSE	14.47
P02R	8	6	Denoising option	BW-BP .15/3k	FALSE	17.56
P02R	9	10	Denoising option	BW-BP .15/3k	FALSE	15.36
P02R	10	9	Denoising option	BW-BP .15/3k	FALSE
P02R	11	10	Denoising option	BW-BP .15/3k	FALSE	16.7
P02R	12	10	Denoising option	BW-BP .15/3k	FALSE	16.42
P03L	1	3	Denoising option	BW-BP .15/3k	FALSE	11.27
P03L	2	1	Denoising option	BW-BP .15/3k	FALSE	10.63
P03L	3	1	Denoising option	BW-BP .15/3k	FALSE	13.8
P03L	4	2	Denoising option	BW-BP .15/3k	FALSE	16.73
P03L	5	4	Denoising option	BW-BP .15/3k	FALSE	17.93
P03L	6	4	Denoising option	BW-BP .15/3k	FALSE	19.13
P03L	7	6	Denoising option	BW-BP .15/3k	FALSE	17.22
P03L	8	7	Denoising option	BW-BP .15/3k	FALSE	18.58
P03L	9	10	Denoising option	BW-BP .15/3k	FALSE	19.08
P03L	10	9	Denoising option	BW-BP .15/3k	FALSE	18.06
P03L	11	12	Denoising option	BW-BP .15/3k	FALSE	23.32
P03L	12	10	Denoising option	BW-BP .15/3k	FALSE	24.24
P03R	1	2	Denoising option	BW-BP .15/3k	FALSE	6.27
P03R	2	1	Denoising option	BW-BP .15/3k	FALSE	5.49
P03R	3	4	Denoising option	BW-BP .15/3k	FALSE	10.91
P03R	4	3	Denoising option	BW-BP .15/3k	FALSE	9.39
P03R	5	3	Denoising option	BW-BP .15/3k	FALSE	18.85
P03R	6	4	Denoising option	BW-BP .15/3k	FALSE	15.65
P03R	7	8	Denoising option	BW-BP .15/3k	FALSE	23.21
P03R	8	10	Denoising option	BW-BP .15/3k	FALSE	21.09
P03R	9	7	Denoising option	BW-BP .15/3k	FALSE	16.23
P03R	10	12	Denoising option	BW-BP .15/3k	FALSE	21.4
P03R	11	9	Denoising option	BW-BP .15/3k	FALSE	20.03
P03R	12	11	Denoising option	BW-BP .15/3k	FALSE	18.85
P04	1	2	Denoising option	BW-BP .15/3k	FALSE	10.4
P04	2	4	Denoising option	BW-BP .15/3k	FALSE	11.76
P04	3	2	Denoising option	BW-BP .15/3k	FALSE	10.48
P04	4	2	Denoising option	BW-BP .15/3k	FALSE	11.49
P04	5	6	Denoising option	BW-BP .15/3k	FALSE	9.09
P04	6	5	Denoising option	BW-BP .15/3k	FALSE	10.74
P04	7	8	Denoising option	BW-BP .15/3k	FALSE	9.69
P04	8	7	Denoising option	BW-BP .15/3k	FALSE	12.48
P04	9	8	Denoising option	BW-BP .15/3k	FALSE	13.08
P04	10	8	Denoising option	BW-BP .15/3k	FALSE	11.81
P04	11	9	Denoising option	BW-BP .15/3k	FALSE
P04	12	11	Denoising option	BW-BP .15/3k	FALSE
P05L	1	2	Denoising option	BW-BP .15/3k	FALSE	13.54
P05L	2	3	Denoising option	BW-BP .15/3k	FALSE	13.88
P05L	3	4	Denoising option	BW-BP .15/3k	FALSE	9.69
P05L	4	3	Denoising option	BW-BP .15/3k	FALSE	10.93
P05L	5	7	Denoising option	BW-BP .15/3k	FALSE	13.13
P05L	6	7	Denoising option	BW-BP .15/3k	FALSE	14.05
P05L	7	5	Denoising option	BW-BP .15/3k	FALSE	14.42
P05L	8	6	Denoising option	BW-BP .15/3k	FALSE	16.3
P05L	9	8	Denoising option	BW-BP .15/3k	FALSE	19.18
P05L	10	9	Denoising option	BW-BP .15/3k	FALSE	17.77
P05L	11	12	Denoising option	BW-BP .15/3k	FALSE	19.42
P05L	12	10	Denoising option	BW-BP .15/3k	FALSE	23.67
P05R	1	3	Denoising option	BW-BP .15/3k	FALSE	21.26
P05R	2	3	Denoising option	BW-BP .15/3k	FALSE	20.52
P05R	3	1	Denoising option	BW-BP .15/3k	FALSE	22.82
P05R	4	6	Denoising option	BW-BP .15/3k	FALSE	19.03
P05R	5	3	Denoising option	BW-BP .15/3k	FALSE	15.51
P05R	6	5	Denoising option	BW-BP .15/3k	FALSE	19.73
P05R	7	6	Denoising option	BW-BP .15/3k	FALSE	19.73
P05R	8	6	Denoising option	BW-BP .15/3k	FALSE	21.69
P05R	9	7	Denoising option	BW-BP .15/3k	FALSE	25.51
P05R	10	9	Denoising option	BW-BP .15/3k	FALSE	23.39
P05R	11	10	Denoising option	BW-BP .15/3k	FALSE	24.17
P05R	12	11	Denoising option	BW-BP .15/3k	FALSE	25.37
P06	1	3	Denoising option	BW-BP .15/3k	FALSE	13.51
P06	2	4	Denoising option	BW-BP .15/3k	FALSE	9.64
P06	3	5	Denoising option	BW-BP .15/3k	FALSE	12.39
P06	4	5	Denoising option	BW-BP .15/3k	FALSE	13.73
P06	5	3	Denoising option	BW-BP .15/3k	FALSE	11.16
P06	6	5	Denoising option	BW-BP .15/3k	FALSE	12.96
P06	7	5	Denoising option	BW-BP .15/3k	FALSE	11.8
P06	8	6	Denoising option	BW-BP .15/3k	FALSE	12.76
P06	9	8	Denoising option	BW-BP .15/3k	FALSE	13.07
P06	10	8	Denoising option	BW-BP .15/3k	FALSE	12.64
P06	11	12	Denoising option	BW-BP .15/3k	FALSE	12.95
P06	12	10	Denoising option	BW-BP .15/3k	FALSE	13.32
P07	1	2	Denoising option	BW-BP .15/3k	FALSE	14.21
P07	2	3	Denoising option	BW-BP .15/3k	FALSE	13.02
P07	3	1	Denoising option	BW-BP .15/3k	FALSE	17.29
P07	4	3	Denoising option	BW-BP .15/3k	FALSE	20.13
P07	5	6	Denoising option	BW-BP .15/3k	FALSE	16.6
P07	6	5	Denoising option	BW-BP .15/3k	FALSE	28.54
P07	7	5	Denoising option	BW-BP .15/3k	FALSE	28.4
P07	8	9	Denoising option	BW-BP .15/3k	FALSE	24.17
P07	9	8	Denoising option	BW-BP .15/3k	FALSE	20.88
P07	10	11	Denoising option	BW-BP .15/3k	FALSE	17.29
P07	11	10	Denoising option	BW-BP .15/3k	FALSE	16.67
P07	12	11	Denoising option	BW-BP .15/3k	FALSE	24.17
P08	1	2	Denoising option	BW-BP .15/3k	FALSE	9.91
P08	2	1	Denoising option	BW-BP .15/3k	FALSE	9.52
P08	3	4	Denoising option	BW-BP .15/3k	FALSE	11.77
P08	4	5	Denoising option	BW-BP .15/3k	FALSE	10.16
P08	5	3	Denoising option	BW-BP .15/3k	FALSE	7.61
P08	6	7	Denoising option	BW-BP .15/3k	FALSE	13.09
P08	7	9	Denoising option	BW-BP .15/3k	FALSE	13.29
P08	8	9	Denoising option	BW-BP .15/3k	FALSE	12.42
P08	9	7	Denoising option	BW-BP .15/3k	FALSE	15.76
P08	10	8	Denoising option	BW-BP .15/3k	FALSE	13.27
P08	11	10	Denoising option	BW-BP .15/3k	FALSE	13.3
P08	12	10	Denoising option	BW-BP .15/3k	FALSE	13.57
P09	1	2	Denoising option	BW-BP .15/3k	FALSE	11.71
P09	2	4	Denoising option	BW-BP .15/3k	FALSE	11.08
P09	3	1	Denoising option	BW-BP .15/3k	FALSE	10.62
P09	4	2	Denoising option	BW-BP .15/3k	FALSE	10.3
P09	5	7	Denoising option	BW-BP .15/3k	FALSE	12.58
P09	6	5	Denoising option	BW-BP .15/3k	FALSE	13.61
P09	7	9	Denoising option	BW-BP .15/3k	FALSE	18.29
P09	8	9	Denoising option	BW-BP .15/3k	FALSE	14.19
P09	9	10	Denoising option	BW-BP .15/3k	FALSE	14.17
P09	10	12	Denoising option	BW-BP .15/3k	FALSE	12.98
P09	11	12	Denoising option	BW-BP .15/3k	FALSE	13.32
P09	12	11	Denoising option	BW-BP .15/3k	FALSE	20.94
P10	1	3	Denoising option	BW-BP .15/3k	FALSE	11.36
P10	2	1	Denoising option	BW-BP .15/3k	FALSE	11.1
P10	3	2	Denoising option	BW-BP .15/3k	FALSE	11.65
P10	4	6	Denoising option	BW-BP .15/3k	FALSE	7.14
P10	5	3	Denoising option	BW-BP .15/3k	FALSE	9.41
P10	6	5	Denoising option	BW-BP .15/3k	FALSE	9.34
P10	7	5	Denoising option	BW-BP .15/3k	FALSE	11.02
P10	8	9	Denoising option	BW-BP .15/3k	FALSE	10.32
P10	9	10	Denoising option	BW-BP .15/3k	FALSE	15.27
P10	10	12	Denoising option	BW-BP .15/3k	FALSE	11.71
P10	11	10	Denoising option	BW-BP .15/3k	FALSE	9.83
P10	12	11	Denoising option	BW-BP .15/3k	FALSE	11.28

## Sheet: FG-SNR Number of averages
Implant ID	Stimulating Electrode	Recording Electrode	Processing Options	Option	Baseline	ECAP Threshold (nC)
P01	1	3	Number of averages	1	FALSE	16.31
P01	2	4	Number of averages	1	FALSE
P01	3	4	Number of averages	1	FALSE	11.54
P01	4	3	Number of averages	1	FALSE	12.8
P01	5	4	Number of averages	1	FALSE	13.84
P01	6	8	Number of averages	1	FALSE
P01	7	8	Number of averages	1	FALSE	19.74
P01	8	6	Number of averages	1	FALSE
P01	9	10	Number of averages	1	FALSE
P01	10	8	Number of averages	1	FALSE
P01	11	9	Number of averages	1	FALSE
P01	12	11	Number of averages	1	FALSE
P02L	1	2	Number of averages	1	FALSE
P02L	2	3	Number of averages	1	FALSE	15.52
P02L	3	5	Number of averages	1	FALSE
P02L	4	2	Number of averages	1	FALSE	13.45
P02L	5	4	Number of averages	1	FALSE
P02L	6	8	Number of averages	1	FALSE
P02L	7	5	Number of averages	1	FALSE
P02L	8	7	Number of averages	1	FALSE	21.71
P02L	9	11	Number of averages	1	FALSE
P02L	10	11	Number of averages	1	FALSE
P02L	11	9	Number of averages	1	FALSE
P02L	12	11	Number of averages	1	FALSE
P02R	1	2	Number of averages	1	FALSE	14.49
P02R	2	3	Number of averages	1	FALSE	13.04
P02R	3	4	Number of averages	1	FALSE	13.87
P02R	4	5	Number of averages	1	FALSE
P02R	5	6	Number of averages	1	FALSE	11.74
P02R	6	5	Number of averages	1	FALSE
P02R	7	5	Number of averages	1	FALSE	18.02
P02R	8	6	Number of averages	1	FALSE
P02R	9	10	Number of averages	1	FALSE	17.42
P02R	10	9	Number of averages	1	FALSE
P02R	11	10	Number of averages	1	FALSE	18.8
P02R	12	10	Number of averages	1	FALSE
P03L	1	3	Number of averages	1	FALSE	14.51
P03L	2	1	Number of averages	1	FALSE	13.71
P03L	3	1	Number of averages	1	FALSE	19.44
P03L	4	2	Number of averages	1	FALSE	24.64
P03L	5	4	Number of averages	1	FALSE	25.23
P03L	6	4	Number of averages	1	FALSE	30.17
P03L	7	6	Number of averages	1	FALSE	26.61
P03L	8	7	Number of averages	1	FALSE	27.54
P03L	9	10	Number of averages	1	FALSE	34.44
P03L	10	9	Number of averages	1	FALSE
P03L	11	12	Number of averages	1	FALSE
P03L	12	10	Number of averages	1	FALSE	34.76
P03R	1	2	Number of averages	1	FALSE	9.42
P03R	2	1	Number of averages	1	FALSE	13.34
P03R	3	4	Number of averages	1	FALSE	16.54
P03R	4	3	Number of averages	1	FALSE	13.76
P03R	5	3	Number of averages	1	FALSE	23.03
P03R	6	4	Number of averages	1	FALSE	23.88
P03R	7	8	Number of averages	1	FALSE	32.41
P03R	8	10	Number of averages	1	FALSE	33.04
P03R	9	7	Number of averages	1	FALSE	28.58
P03R	10	12	Number of averages	1	FALSE
P03R	11	9	Number of averages	1	FALSE	34.55
P03R	12	11	Number of averages	1	FALSE
P04	1	2	Number of averages	1	FALSE	12.26
P04	2	4	Number of averages	1	FALSE	12.96
P04	3	2	Number of averages	1	FALSE	12.57
P04	4	2	Number of averages	1	FALSE	13.99
P04	5	6	Number of averages	1	FALSE	14.4
P04	6	5	Number of averages	1	FALSE	13.7
P04	7	8	Number of averages	1	FALSE	12.69
P04	8	7	Number of averages	1	FALSE
P04	9	8	Number of averages	1	FALSE
P04	10	8	Number of averages	1	FALSE
P04	11	9	Number of averages	1	FALSE
P04	12	11	Number of averages	1	FALSE
P05L	1	2	Number of averages	1	FALSE	16.51
P05L	2	3	Number of averages	1	FALSE	15.72
P05L	3	4	Number of averages	1	FALSE	12.77
P05L	4	3	Number of averages	1	FALSE	13.24
P05L	5	7	Number of averages	1	FALSE	15.52
P05L	6	7	Number of averages	1	FALSE	16.34
P05L	7	5	Number of averages	1	FALSE	17.06
P05L	8	6	Number of averages	1	FALSE	18.07
P05L	9	8	Number of averages	1	FALSE	23.67
P05L	10	9	Number of averages	1	FALSE	24.96
P05L	11	12	Number of averages	1	FALSE
P05L	12	10	Number of averages	1	FALSE	35.57
P05R	1	3	Number of averages	1	FALSE
P05R	2	3	Number of averages	1	FALSE	27
P05R	3	1	Number of averages	1	FALSE	28.78
P05R	4	6	Number of averages	1	FALSE	28.05
P05R	5	3	Number of averages	1	FALSE	23.88
P05R	6	5	Number of averages	1	FALSE	27.45
P05R	7	6	Number of averages	1	FALSE	24.64
P05R	8	6	Number of averages	1	FALSE	28.94
P05R	9	7	Number of averages	1	FALSE	30.51
P05R	10	9	Number of averages	1	FALSE	30.23
P05R	11	10	Number of averages	1	FALSE	28.7
P05R	12	11	Number of averages	1	FALSE	29.62
P06	1	3	Number of averages	1	FALSE	16.16
P06	2	4	Number of averages	1	FALSE	17.08
P06	3	5	Number of averages	1	FALSE	16.15
P06	4	5	Number of averages	1	FALSE	16.78
P06	5	3	Number of averages	1	FALSE	15.53
P06	6	5	Number of averages	1	FALSE	16.46
P06	7	5	Number of averages	1	FALSE	15.77
P06	8	6	Number of averages	1	FALSE	18.94
P06	9	8	Number of averages	1	FALSE	16.54
P06	10	8	Number of averages	1	FALSE	16.82
P06	11	12	Number of averages	1	FALSE	20.1
P06	12	10	Number of averages	1	FALSE	25.22
P07	1	2	Number of averages	1	FALSE	21.15
P07	2	3	Number of averages	1	FALSE	20.68
P07	3	1	Number of averages	1	FALSE	24.78
P07	4	3	Number of averages	1	FALSE
P07	5	6	Number of averages	1	FALSE	24.09
P07	6	5	Number of averages	1	FALSE
P07	7	5	Number of averages	1	FALSE
P07	8	9	Number of averages	1	FALSE	31.46
P07	9	8	Number of averages	1	FALSE	24.42
P07	10	11	Number of averages	1	FALSE	22.81
P07	11	10	Number of averages	1	FALSE	21.77
P07	12	11	Number of averages	1	FALSE	28.61
P08	1	2	Number of averages	1	FALSE	13.31
P08	2	1	Number of averages	1	FALSE	11.76
P08	3	4	Number of averages	1	FALSE	14.74
P08	4	5	Number of averages	1	FALSE	13.69
P08	5	3	Number of averages	1	FALSE	11.75
P08	6	7	Number of averages	1	FALSE	16.16
P08	7	9	Number of averages	1	FALSE	17.82
P08	8	9	Number of averages	1	FALSE	16.84
P08	9	7	Number of averages	1	FALSE	19.51
P08	10	8	Number of averages	1	FALSE	18.39
P08	11	10	Number of averages	1	FALSE	17.35
P08	12	10	Number of averages	1	FALSE	18.5
P09	1	2	Number of averages	1	FALSE	14.15
P09	2	4	Number of averages	1	FALSE	12.57
P09	3	1	Number of averages	1	FALSE	13.49
P09	4	2	Number of averages	1	FALSE	12.95
P09	5	7	Number of averages	1	FALSE	14.7
P09	6	5	Number of averages	1	FALSE	16.58
P09	7	9	Number of averages	1	FALSE	21.66
P09	8	9	Number of averages	1	FALSE	18.84
P09	9	10	Number of averages	1	FALSE	18.74
P09	10	12	Number of averages	1	FALSE	16.99
P09	11	12	Number of averages	1	FALSE	18.79
P09	12	11	Number of averages	1	FALSE	25.13
P10	1	3	Number of averages	1	FALSE	15.19
P10	2	1	Number of averages	1	FALSE	15.15
P10	3	2	Number of averages	1	FALSE	14.66
P10	4	6	Number of averages	1	FALSE	11.89
P10	5	3	Number of averages	1	FALSE	13.2
P10	6	5	Number of averages	1	FALSE	12.39
P10	7	5	Number of averages	1	FALSE	15.16
P10	8	9	Number of averages	1	FALSE	14.74
P10	9	10	Number of averages	1	FALSE	20.77
P10	10	12	Number of averages	1	FALSE	16.73
P10	11	10	Number of averages	1	FALSE	15.05
P10	12	11	Number of averages	1	FALSE	16.11
P01	1	3	Number of averages	3	FALSE	14.83
P01	2	4	Number of averages	3	FALSE
P01	3	4	Number of averages	3	FALSE
P01	4	3	Number of averages	3	FALSE	10.89
P01	5	4	Number of averages	3	FALSE	12.86
P01	6	8	Number of averages	3	FALSE	14.81
P01	7	8	Number of averages	3	FALSE	19.12
P01	8	6	Number of averages	3	FALSE
P01	9	10	Number of averages	3	FALSE
P01	10	8	Number of averages	3	FALSE	12.37
P01	11	9	Number of averages	3	FALSE
P01	12	11	Number of averages	3	FALSE	19.42
P02L	1	2	Number of averages	3	FALSE
P02L	2	3	Number of averages	3	FALSE	14.46
P02L	3	5	Number of averages	3	FALSE	14.03
P02L	4	2	Number of averages	3	FALSE	11.38
P02L	5	4	Number of averages	3	FALSE	16.58
P02L	6	8	Number of averages	3	FALSE
P02L	7	5	Number of averages	3	FALSE
P02L	8	7	Number of averages	3	FALSE	20.47
P02L	9	11	Number of averages	3	FALSE	17.27
P02L	10	11	Number of averages	3	FALSE
P02L	11	9	Number of averages	3	FALSE
P02L	12	11	Number of averages	3	FALSE
P02R	1	2	Number of averages	3	FALSE	12.26
P02R	2	3	Number of averages	3	FALSE	11.5
P02R	3	4	Number of averages	3	FALSE	12.56
P02R	4	5	Number of averages	3	FALSE	14.17
P02R	5	6	Number of averages	3	FALSE	9.59
P02R	6	5	Number of averages	3	FALSE	13.89
P02R	7	5	Number of averages	3	FALSE	14.63
P02R	8	6	Number of averages	3	FALSE	18.05
P02R	9	10	Number of averages	3	FALSE	15.19
P02R	10	9	Number of averages	3	FALSE
P02R	11	10	Number of averages	3	FALSE	17
P02R	12	10	Number of averages	3	FALSE	16.26
P03L	1	3	Number of averages	3	FALSE	12.61
P03L	2	1	Number of averages	3	FALSE	11.87
P03L	3	1	Number of averages	3	FALSE	15.71
P03L	4	2	Number of averages	3	FALSE	20.67
P03L	5	4	Number of averages	3	FALSE	22.39
P03L	6	4	Number of averages	3	FALSE	23.95
P03L	7	6	Number of averages	3	FALSE	20.25
P03L	8	7	Number of averages	3	FALSE	23.1
P03L	9	10	Number of averages	3	FALSE	23.7
P03L	10	9	Number of averages	3	FALSE	27.14
P03L	11	12	Number of averages	3	FALSE	33.72
P03L	12	10	Number of averages	3	FALSE	29.25
P03R	1	2	Number of averages	3	FALSE	6.94
P03R	2	1	Number of averages	3	FALSE	9.71
P03R	3	4	Number of averages	3	FALSE	13.89
P03R	4	3	Number of averages	3	FALSE	10.42
P03R	5	3	Number of averages	3	FALSE	20.03
P03R	6	4	Number of averages	3	FALSE	20.41
P03R	7	8	Number of averages	3	FALSE	29.06
P03R	8	10	Number of averages	3	FALSE	28.2
P03R	9	7	Number of averages	3	FALSE	22.6
P03R	10	12	Number of averages	3	FALSE	33.38
P03R	11	9	Number of averages	3	FALSE	30.17
P03R	12	11	Number of averages	3	FALSE	25.77
P04	1	2	Number of averages	3	FALSE	11.17
P04	2	4	Number of averages	3	FALSE	12.48
P04	3	2	Number of averages	3	FALSE	11.39
P04	4	2	Number of averages	3	FALSE	12.59
P04	5	6	Number of averages	3	FALSE	12.19
P04	6	5	Number of averages	3	FALSE	12.24
P04	7	8	Number of averages	3	FALSE	11.09
P04	8	7	Number of averages	3	FALSE	12.69
P04	9	8	Number of averages	3	FALSE	13.46
P04	10	8	Number of averages	3	FALSE	12.49
P04	11	9	Number of averages	3	FALSE
P04	12	11	Number of averages	3	FALSE
P05L	1	2	Number of averages	3	FALSE	15.46
P05L	2	3	Number of averages	3	FALSE	14.34
P05L	3	4	Number of averages	3	FALSE	11.67
P05L	4	3	Number of averages	3	FALSE	12.32
P05L	5	7	Number of averages	3	FALSE	14.31
P05L	6	7	Number of averages	3	FALSE	15.34
P05L	7	5	Number of averages	3	FALSE	15.77
P05L	8	6	Number of averages	3	FALSE	17.31
P05L	9	8	Number of averages	3	FALSE	21.58
P05L	10	9	Number of averages	3	FALSE	20.8
P05L	11	12	Number of averages	3	FALSE	23.17
P05L	12	10	Number of averages	3	FALSE	30.89
P05R	1	3	Number of averages	3	FALSE	24.24
P05R	2	3	Number of averages	3	FALSE	24.02
P05R	3	1	Number of averages	3	FALSE	24.86
P05R	4	6	Number of averages	3	FALSE	23.67
P05R	5	3	Number of averages	3	FALSE	21.69
P05R	6	5	Number of averages	3	FALSE	23.63
P05R	7	6	Number of averages	3	FALSE	20.41
P05R	8	6	Number of averages	3	FALSE	23.26
P05R	9	7	Number of averages	3	FALSE	26.68
P05R	10	9	Number of averages	3	FALSE	25.89
P05R	11	10	Number of averages	3	FALSE	26.41
P05R	12	11	Number of averages	3	FALSE	26.19
P06	1	3	Number of averages	3	FALSE	14.1
P06	2	4	Number of averages	3	FALSE	14.67
P06	3	5	Number of averages	3	FALSE	12.94
P06	4	5	Number of averages	3	FALSE	15.43
P06	5	3	Number of averages	3	FALSE	12.39
P06	6	5	Number of averages	3	FALSE	13.16
P06	7	5	Number of averages	3	FALSE	13.74
P06	8	6	Number of averages	3	FALSE	16.46
P06	9	8	Number of averages	3	FALSE	15.13
P06	10	8	Number of averages	3	FALSE	14.58
P06	11	12	Number of averages	3	FALSE	16.69
P06	12	10	Number of averages	3	FALSE	19.23
P07	1	2	Number of averages	3	FALSE	17.67
P07	2	3	Number of averages	3	FALSE	17.89
P07	3	1	Number of averages	3	FALSE	21.12
P07	4	3	Number of averages	3	FALSE	22.91
P07	5	6	Number of averages	3	FALSE	23
P07	6	5	Number of averages	3	FALSE
P07	7	5	Number of averages	3	FALSE	31.93
P07	8	9	Number of averages	3	FALSE	27.03
P07	9	8	Number of averages	3	FALSE	23.94
P07	10	11	Number of averages	3	FALSE	19.66
P07	11	10	Number of averages	3	FALSE	18.9
P07	12	11	Number of averages	3	FALSE	26.99
P08	1	2	Number of averages	3	FALSE	12.05
P08	2	1	Number of averages	3	FALSE	11.25
P08	3	4	Number of averages	3	FALSE	13.05
P08	4	5	Number of averages	3	FALSE	12.16
P08	5	3	Number of averages	3	FALSE	9.57
P08	6	7	Number of averages	3	FALSE	14.41
P08	7	9	Number of averages	3	FALSE	16.25
P08	8	9	Number of averages	3	FALSE	13.77
P08	9	7	Number of averages	3	FALSE	17.93
P08	10	8	Number of averages	3	FALSE	16.76
P08	11	10	Number of averages	3	FALSE	16.69
P08	12	10	Number of averages	3	FALSE	15.92
P09	1	2	Number of averages	3	FALSE	12.72
P09	2	4	Number of averages	3	FALSE	11.27
P09	3	1	Number of averages	3	FALSE	11.2
P09	4	2	Number of averages	3	FALSE	10.66
P09	5	7	Number of averages	3	FALSE	13.71
P09	6	5	Number of averages	3	FALSE	13.89
P09	7	9	Number of averages	3	FALSE	18.8
P09	8	9	Number of averages	3	FALSE	16.65
P09	9	10	Number of averages	3	FALSE	15.78
P09	10	12	Number of averages	3	FALSE	14.37
P09	11	12	Number of averages	3	FALSE	16.28
P09	12	11	Number of averages	3	FALSE	23.42
P10	1	3	Number of averages	3	FALSE	12.86
P10	2	1	Number of averages	3	FALSE	13.72
P10	3	2	Number of averages	3	FALSE	13.73
P10	4	6	Number of averages	3	FALSE	10.43
P10	5	3	Number of averages	3	FALSE	11.6
P10	6	5	Number of averages	3	FALSE	9.85
P10	7	5	Number of averages	3	FALSE	13.18
P10	8	9	Number of averages	3	FALSE	13.34
P10	9	10	Number of averages	3	FALSE	18.36
P10	10	12	Number of averages	3	FALSE	13.89
P10	11	10	Number of averages	3	FALSE	12.38
P10	12	11	Number of averages	3	FALSE	14.65
P01	1	3	Number of averages	5	TRUE	14.13
P01	2	4	Number of averages	5	TRUE
P01	3	4	Number of averages	5	TRUE	10
P01	4	3	Number of averages	5	TRUE	10.24
P01	5	4	Number of averages	5	TRUE	12.25
P01	6	8	Number of averages	5	TRUE	14.22
P01	7	8	Number of averages	5	TRUE	18.59
P01	8	6	Number of averages	5	TRUE
P01	9	10	Number of averages	5	TRUE	16.95
P01	10	8	Number of averages	5	TRUE	12.27
P01	11	9	Number of averages	5	TRUE
P01	12	11	Number of averages	5	TRUE	17.76
P02L	1	2	Number of averages	5	TRUE	13.11
P02L	2	3	Number of averages	5	TRUE	13.32
P02L	3	5	Number of averages	5	TRUE	10.9
P02L	4	2	Number of averages	5	TRUE	11.22
P02L	5	4	Number of averages	5	TRUE	15.77
P02L	6	8	Number of averages	5	TRUE
P02L	7	5	Number of averages	5	TRUE	17.23
P02L	8	7	Number of averages	5	TRUE	20.13
P02L	9	11	Number of averages	5	TRUE	16.02
P02L	10	11	Number of averages	5	TRUE	14.51
P02L	11	9	Number of averages	5	TRUE
P02L	12	11	Number of averages	5	TRUE
P02R	1	2	Number of averages	5	TRUE	11.41
P02R	2	3	Number of averages	5	TRUE	11.19
P02R	3	4	Number of averages	5	TRUE	12.56
P02R	4	5	Number of averages	5	TRUE	13.79
P02R	5	6	Number of averages	5	TRUE	8.79
P02R	6	5	Number of averages	5	TRUE	13.59
P02R	7	5	Number of averages	5	TRUE	14.45
P02R	8	6	Number of averages	5	TRUE	17.52
P02R	9	10	Number of averages	5	TRUE	14.59
P02R	10	9	Number of averages	5	TRUE
P02R	11	10	Number of averages	5	TRUE	16.3
P02R	12	10	Number of averages	5	TRUE	15.51
P03L	1	3	Number of averages	5	TRUE	12.11
P03L	2	1	Number of averages	5	TRUE	10.63
P03L	3	1	Number of averages	5	TRUE	14.6
P03L	4	2	Number of averages	5	TRUE	19.48
P03L	5	4	Number of averages	5	TRUE	21.11
P03L	6	4	Number of averages	5	TRUE	23.7
P03L	7	6	Number of averages	5	TRUE	19.42
P03L	8	7	Number of averages	5	TRUE	18.85
P03L	9	10	Number of averages	5	TRUE	22.69
P03L	10	9	Number of averages	5	TRUE	22.97
P03L	11	12	Number of averages	5	TRUE	34.95
P03L	12	10	Number of averages	5	TRUE	27.49
P03R	1	2	Number of averages	5	TRUE	6.28
P03R	2	1	Number of averages	5	TRUE	8.28
P03R	3	4	Number of averages	5	TRUE	11.48
P03R	4	3	Number of averages	5	TRUE	10.05
P03R	5	3	Number of averages	5	TRUE	19.93
P03R	6	4	Number of averages	5	TRUE	19.18
P03R	7	8	Number of averages	5	TRUE	28.2
P03R	8	10	Number of averages	5	TRUE	27.92
P03R	9	7	Number of averages	5	TRUE	20.24
P03R	10	12	Number of averages	5	TRUE	29.4
P03R	11	9	Number of averages	5	TRUE	25.66
P03R	12	11	Number of averages	5	TRUE	18.85
P04	1	2	Number of averages	5	TRUE	10.66
P04	2	4	Number of averages	5	TRUE	12.13
P04	3	2	Number of averages	5	TRUE	11.23
P04	4	2	Number of averages	5	TRUE	12.06
P04	5	6	Number of averages	5	TRUE	10.94
P04	6	5	Number of averages	5	TRUE	11.74
P04	7	8	Number of averages	5	TRUE	10.67
P04	8	7	Number of averages	5	TRUE	12.64
P04	9	8	Number of averages	5	TRUE
P04	10	8	Number of averages	5	TRUE
P04	11	9	Number of averages	5	TRUE
P04	12	11	Number of averages	5	TRUE
P05L	1	2	Number of averages	5	TRUE	15.11
P05L	2	3	Number of averages	5	TRUE	14.09
P05L	3	4	Number of averages	5	TRUE	9.94
P05L	4	3	Number of averages	5	TRUE	11.89
P05L	5	7	Number of averages	5	TRUE	13.8
P05L	6	7	Number of averages	5	TRUE	15.05
P05L	7	5	Number of averages	5	TRUE	15.34
P05L	8	6	Number of averages	5	TRUE	17.06
P05L	9	8	Number of averages	5	TRUE	21.48
P05L	10	9	Number of averages	5	TRUE	20.27
P05L	11	12	Number of averages	5	TRUE	21.88
P05L	12	10	Number of averages	5	TRUE	23.67
P05R	1	3	Number of averages	5	TRUE	23.95
P05R	2	3	Number of averages	5	TRUE	23.67
P05R	3	1	Number of averages	5	TRUE	24.55
P05R	4	6	Number of averages	5	TRUE	23.39
P05R	5	3	Number of averages	5	TRUE	18.49
P05R	6	5	Number of averages	5	TRUE	20.75
P05R	7	6	Number of averages	5	TRUE	20.54
P05R	8	6	Number of averages	5	TRUE	22.08
P05R	9	7	Number of averages	5	TRUE	25.84
P05R	10	9	Number of averages	5	TRUE	25.46
P05R	11	10	Number of averages	5	TRUE	26.28
P05R	12	11	Number of averages	5	TRUE	25.65
P06	1	3	Number of averages	5	TRUE	13.75
P06	2	4	Number of averages	5	TRUE	12.25
P06	3	5	Number of averages	5	TRUE	12.66
P06	4	5	Number of averages	5	TRUE	14.78
P06	5	3	Number of averages	5	TRUE	11.75
P06	6	5	Number of averages	5	TRUE	12.62
P06	7	5	Number of averages	5	TRUE	13.35
P06	8	6	Number of averages	5	TRUE	15.78
P06	9	8	Number of averages	5	TRUE	14.48
P06	10	8	Number of averages	5	TRUE	13.9
P06	11	12	Number of averages	5	TRUE	16.06
P06	12	10	Number of averages	5	TRUE	17.72
P07	1	2	Number of averages	5	TRUE	15.97
P07	2	3	Number of averages	5	TRUE	17.67
P07	3	1	Number of averages	5	TRUE	20.19
P07	4	3	Number of averages	5	TRUE	21.2
P07	5	6	Number of averages	5	TRUE	20.97
P07	6	5	Number of averages	5	TRUE	32.2
P07	7	5	Number of averages	5	TRUE	29.53
P07	8	9	Number of averages	5	TRUE	26.1
P07	9	8	Number of averages	5	TRUE	22.88
P07	10	11	Number of averages	5	TRUE	18.76
P07	11	10	Number of averages	5	TRUE	17.99
P07	12	11	Number of averages	5	TRUE	26.49
P08	1	2	Number of averages	5	TRUE	11.89
P08	2	1	Number of averages	5	TRUE	10.97
P08	3	4	Number of averages	5	TRUE	12.37
P08	4	5	Number of averages	5	TRUE	11.86
P08	5	3	Number of averages	5	TRUE	8.81
P08	6	7	Number of averages	5	TRUE	14.36
P08	7	9	Number of averages	5	TRUE	15.08
P08	8	9	Number of averages	5	TRUE	13.59
P08	9	7	Number of averages	5	TRUE	17.44
P08	10	8	Number of averages	5	TRUE	16.02
P08	11	10	Number of averages	5	TRUE	14.21
P08	12	10	Number of averages	5	TRUE	15.59
P09	1	2	Number of averages	5	TRUE	12.46
P09	2	4	Number of averages	5	TRUE	11.2
P09	3	1	Number of averages	5	TRUE	11.19
P09	4	2	Number of averages	5	TRUE	10.19
P09	5	7	Number of averages	5	TRUE	13.32
P09	6	5	Number of averages	5	TRUE	13.75
P09	7	9	Number of averages	5	TRUE	18.51
P09	8	9	Number of averages	5	TRUE	15.99
P09	9	10	Number of averages	5	TRUE	15.4
P09	10	12	Number of averages	5	TRUE	14.17
P09	11	12	Number of averages	5	TRUE	15.58
P09	12	11	Number of averages	5	TRUE	23.03
P10	1	3	Number of averages	5	TRUE	12.73
P10	2	1	Number of averages	5	TRUE	13.3
P10	3	2	Number of averages	5	TRUE	12.33
P10	4	6	Number of averages	5	TRUE	10.02
P10	5	3	Number of averages	5	TRUE	10.98
P10	6	5	Number of averages	5	TRUE	9.5
P10	7	5	Number of averages	5	TRUE	12.09
P10	8	9	Number of averages	5	TRUE	12.96
P10	9	10	Number of averages	5	TRUE	15.97
P10	10	12	Number of averages	5	TRUE	10.32
P10	11	10	Number of averages	5	TRUE	11.75
P10	12	11	Number of averages	5	TRUE	14.08
P01	1	3	Number of averages	7	FALSE	13.87
P01	2	4	Number of averages	7	FALSE	10.63
P01	3	4	Number of averages	7	FALSE	9.4
P01	4	3	Number of averages	7	FALSE	10.23
P01	5	4	Number of averages	7	FALSE	11.76
P01	6	8	Number of averages	7	FALSE	14.38
P01	7	8	Number of averages	7	FALSE	18.48
P01	8	6	Number of averages	7	FALSE
P01	9	10	Number of averages	7	FALSE
P01	10	8	Number of averages	7	FALSE	11.6
P01	11	9	Number of averages	7	FALSE
P01	12	11	Number of averages	7	FALSE	17.77
P02L	1	2	Number of averages	7	FALSE	13.19
P02L	2	3	Number of averages	7	FALSE	12.87
P02L	3	5	Number of averages	7	FALSE	10.87
P02L	4	2	Number of averages	7	FALSE	11.22
P02L	5	4	Number of averages	7	FALSE	15.34
P02L	6	8	Number of averages	7	FALSE
P02L	7	5	Number of averages	7	FALSE	16.85
P02L	8	7	Number of averages	7	FALSE	19.82
P02L	9	11	Number of averages	7	FALSE	16.01
P02L	10	11	Number of averages	7	FALSE
P02L	11	9	Number of averages	7	FALSE
P02L	12	11	Number of averages	7	FALSE
P02R	1	2	Number of averages	7	FALSE	11.27
P02R	2	3	Number of averages	7	FALSE	11.09
P02R	3	4	Number of averages	7	FALSE	12.16
P02R	4	5	Number of averages	7	FALSE	13.61
P02R	5	6	Number of averages	7	FALSE	8.53
P02R	6	5	Number of averages	7	FALSE	13.19
P02R	7	5	Number of averages	7	FALSE	14.34
P02R	8	6	Number of averages	7	FALSE	16.75
P02R	9	10	Number of averages	7	FALSE	14.49
P02R	10	9	Number of averages	7	FALSE
P02R	11	10	Number of averages	7	FALSE	15.72
P02R	12	10	Number of averages	7	FALSE	15.33
P03L	1	3	Number of averages	7	FALSE	11.85
P03L	2	1	Number of averages	7	FALSE	10.63
P03L	3	1	Number of averages	7	FALSE	14.04
P03L	4	2	Number of averages	7	FALSE	18.24
P03L	5	4	Number of averages	7	FALSE	19.8
P03L	6	4	Number of averages	7	FALSE	22.85
P03L	7	6	Number of averages	7	FALSE	19.16
P03L	8	7	Number of averages	7	FALSE	18.86
P03L	9	10	Number of averages	7	FALSE	22.59
P03L	10	9	Number of averages	7	FALSE	20.73
P03L	11	12	Number of averages	7	FALSE	31.89
P03L	12	10	Number of averages	7	FALSE	27.35
P03R	1	2	Number of averages	7	FALSE	6.23
P03R	2	1	Number of averages	7	FALSE	4.81
P03R	3	4	Number of averages	7	FALSE	11.51
P03R	4	3	Number of averages	7	FALSE	9.32
P03R	5	3	Number of averages	7	FALSE	19.27
P03R	6	4	Number of averages	7	FALSE	18.86
P03R	7	8	Number of averages	7	FALSE	26.83
P03R	8	10	Number of averages	7	FALSE	25.51
P03R	9	7	Number of averages	7	FALSE	18.9
P03R	10	12	Number of averages	7	FALSE	26.47
P03R	11	9	Number of averages	7	FALSE	21.69
P03R	12	11	Number of averages	7	FALSE	19.13
P04	1	2	Number of averages	7	FALSE	10.53
P04	2	4	Number of averages	7	FALSE	11.95
P04	3	2	Number of averages	7	FALSE	10.72
P04	4	2	Number of averages	7	FALSE	11.8
P04	5	6	Number of averages	7	FALSE	10.62
P04	6	5	Number of averages	7	FALSE	10.99
P04	7	8	Number of averages	7	FALSE	10.77
P04	8	7	Number of averages	7	FALSE	12.29
P04	9	8	Number of averages	7	FALSE
P04	10	8	Number of averages	7	FALSE
P04	11	9	Number of averages	7	FALSE
P04	12	11	Number of averages	7	FALSE
P05L	1	2	Number of averages	7	FALSE	14.85
P05L	2	3	Number of averages	7	FALSE	14.06
P05L	3	4	Number of averages	7	FALSE	9.75
P05L	4	3	Number of averages	7	FALSE	11.72
P05L	5	7	Number of averages	7	FALSE	13.71
P05L	6	7	Number of averages	7	FALSE	14.99
P05L	7	5	Number of averages	7	FALSE	15.15
P05L	8	6	Number of averages	7	FALSE	16.62
P05L	9	8	Number of averages	7	FALSE	21.38
P05L	10	9	Number of averages	7	FALSE	20.17
P05L	11	12	Number of averages	7	FALSE	21.86
P05L	12	10	Number of averages	7	FALSE	23.35
P05R	1	3	Number of averages	7	FALSE	23.67
P05R	2	3	Number of averages	7	FALSE	23.39
P05R	3	1	Number of averages	7	FALSE	24.25
P05R	4	6	Number of averages	7	FALSE	21.54
P05R	5	3	Number of averages	7	FALSE	16.89
P05R	6	5	Number of averages	7	FALSE	20.48
P05R	7	6	Number of averages	7	FALSE	18.89
P05R	8	6	Number of averages	7	FALSE	21.53
P05R	9	7	Number of averages	7	FALSE	25.33
P05R	10	9	Number of averages	7	FALSE	24.98
P05R	11	10	Number of averages	7	FALSE	25.18
P05R	12	11	Number of averages	7	FALSE	25.43
P06	1	3	Number of averages	7	FALSE	13.69
P06	2	4	Number of averages	7	FALSE	10.51
P06	3	5	Number of averages	7	FALSE	12.49
P06	4	5	Number of averages	7	FALSE	14.43
P06	5	3	Number of averages	7	FALSE	11.58
P06	6	5	Number of averages	7	FALSE	12.31
P06	7	5	Number of averages	7	FALSE	13.14
P06	8	6	Number of averages	7	FALSE	15.61
P06	9	8	Number of averages	7	FALSE	13.76
P06	10	8	Number of averages	7	FALSE	13.76
P06	11	12	Number of averages	7	FALSE	15.91
P06	12	10	Number of averages	7	FALSE	14.83
P07	1	2	Number of averages	7	FALSE	11.98
P07	2	3	Number of averages	7	FALSE	15.59
P07	3	1	Number of averages	7	FALSE	18.91
P07	4	3	Number of averages	7	FALSE	19.81
P07	5	6	Number of averages	7	FALSE	19.96
P07	6	5	Number of averages	7	FALSE	31.67
P07	7	5	Number of averages	7	FALSE	29.7
P07	8	9	Number of averages	7	FALSE	24.48
P07	9	8	Number of averages	7	FALSE	21.57
P07	10	11	Number of averages	7	FALSE	18.24
P07	11	10	Number of averages	7	FALSE	17.9
P07	12	11	Number of averages	7	FALSE	25.91
P08	1	2	Number of averages	7	FALSE	10.68
P08	2	1	Number of averages	7	FALSE	10.79
P08	3	4	Number of averages	7	FALSE	12.04
P08	4	5	Number of averages	7	FALSE	11.46
P08	5	3	Number of averages	7	FALSE	8.04
P08	6	7	Number of averages	7	FALSE	13.74
P08	7	9	Number of averages	7	FALSE	14.48
P08	8	9	Number of averages	7	FALSE	13.22
P08	9	7	Number of averages	7	FALSE	16.77
P08	10	8	Number of averages	7	FALSE	15.28
P08	11	10	Number of averages	7	FALSE	14.23
P08	12	10	Number of averages	7	FALSE	14.65
P09	1	2	Number of averages	7	FALSE	12.32
P09	2	4	Number of averages	7	FALSE	10.98
P09	3	1	Number of averages	7	FALSE	11
P09	4	2	Number of averages	7	FALSE	9.51
P09	5	7	Number of averages	7	FALSE	12.91
P09	6	5	Number of averages	7	FALSE	13.32
P09	7	9	Number of averages	7	FALSE	18.42
P09	8	9	Number of averages	7	FALSE	15.59
P09	9	10	Number of averages	7	FALSE	15.16
P09	10	12	Number of averages	7	FALSE	13.44
P09	11	12	Number of averages	7	FALSE	15.3
P09	12	11	Number of averages	7	FALSE	22.25
P10	1	3	Number of averages	7	FALSE	12.63
P10	2	1	Number of averages	7	FALSE	13.3
P10	3	2	Number of averages	7	FALSE	12.01
P10	4	6	Number of averages	7	FALSE	9.72
P10	5	3	Number of averages	7	FALSE	10.2
P10	6	5	Number of averages	7	FALSE	9.32
P10	7	5	Number of averages	7	FALSE	11.8
P10	8	9	Number of averages	7	FALSE	11.71
P10	9	10	Number of averages	7	FALSE	15.63
P10	10	12	Number of averages	7	FALSE	9.72
P10	11	10	Number of averages	7	FALSE	11.54
P10	12	11	Number of averages	7	FALSE	13.38
P01	1	3	Number of averages	9	FALSE	13.33
P01	2	4	Number of averages	9	FALSE	10.18
P01	3	4	Number of averages	9	FALSE	9.37
P01	4	3	Number of averages	9	FALSE	9.85
P01	5	4	Number of averages	9	FALSE	11.3
P01	6	8	Number of averages	9	FALSE	14.33
P01	7	8	Number of averages	9	FALSE	18.42
P01	8	6	Number of averages	9	FALSE
P01	9	10	Number of averages	9	FALSE	15.36
P01	10	8	Number of averages	9	FALSE	11.13
P01	11	9	Number of averages	9	FALSE
P01	12	11	Number of averages	9	FALSE	17.6
P02L	1	2	Number of averages	9	FALSE	13.15
P02L	2	3	Number of averages	9	FALSE	12.46
P02L	3	5	Number of averages	9	FALSE	10.75
P02L	4	2	Number of averages	9	FALSE	11.17
P02L	5	4	Number of averages	9	FALSE	15.03
P02L	6	8	Number of averages	9	FALSE
P02L	7	5	Number of averages	9	FALSE	16.69
P02L	8	7	Number of averages	9	FALSE	18.99
P02L	9	11	Number of averages	9	FALSE	15.94
P02L	10	11	Number of averages	9	FALSE
P02L	11	9	Number of averages	9	FALSE
P02L	12	11	Number of averages	9	FALSE	11.46
P02R	1	2	Number of averages	9	FALSE	11.13
P02R	2	3	Number of averages	9	FALSE	11.02
P02R	3	4	Number of averages	9	FALSE	11.79
P02R	4	5	Number of averages	9	FALSE	13.55
P02R	5	6	Number of averages	9	FALSE	8.07
P02R	6	5	Number of averages	9	FALSE	12.6
P02R	7	5	Number of averages	9	FALSE	13.99
P02R	8	6	Number of averages	9	FALSE	16.56
P02R	9	10	Number of averages	9	FALSE	14.3
P02R	10	9	Number of averages	9	FALSE
P02R	11	10	Number of averages	9	FALSE	15.55
P02R	12	10	Number of averages	9	FALSE	15.17
P03L	1	3	Number of averages	9	FALSE	11.67
P03L	2	1	Number of averages	9	FALSE	10.12
P03L	3	1	Number of averages	9	FALSE	14.11
P03L	4	2	Number of averages	9	FALSE	17.4
P03L	5	4	Number of averages	9	FALSE	20.12
P03L	6	4	Number of averages	9	FALSE	22.46
P03L	7	6	Number of averages	9	FALSE	19.01
P03L	8	7	Number of averages	9	FALSE	19.15
P03L	9	10	Number of averages	9	FALSE	22.05
P03L	10	9	Number of averages	9	FALSE	20.09
P03L	11	12	Number of averages	9	FALSE	27.7
P03L	12	10	Number of averages	9	FALSE	27.37
P03R	1	2	Number of averages	9	FALSE	5.66
P03R	2	1	Number of averages	9	FALSE	4.59
P03R	3	4	Number of averages	9	FALSE	11.02
P03R	4	3	Number of averages	9	FALSE	9.28
P03R	5	3	Number of averages	9	FALSE	19.16
P03R	6	4	Number of averages	9	FALSE	18.6
P03R	7	8	Number of averages	9	FALSE	25.59
P03R	8	10	Number of averages	9	FALSE	25.2
P03R	9	7	Number of averages	9	FALSE	17.75
P03R	10	12	Number of averages	9	FALSE	24.57
P03R	11	9	Number of averages	9	FALSE	21.38
P03R	12	11	Number of averages	9	FALSE	19.14
P04	1	2	Number of averages	9	FALSE	10.3
P04	2	4	Number of averages	9	FALSE	11.75
P04	3	2	Number of averages	9	FALSE	10.67
P04	4	2	Number of averages	9	FALSE	11.79
P04	5	6	Number of averages	9	FALSE	10.24
P04	6	5	Number of averages	9	FALSE	10.62
P04	7	8	Number of averages	9	FALSE	10.44
P04	8	7	Number of averages	9	FALSE	11.99
P04	9	8	Number of averages	9	FALSE	12.51
P04	10	8	Number of averages	9	FALSE
P04	11	9	Number of averages	9	FALSE
P04	12	11	Number of averages	9	FALSE
P05L	1	2	Number of averages	9	FALSE	14.6
P05L	2	3	Number of averages	9	FALSE	13.98
P05L	3	4	Number of averages	9	FALSE	9.66
P05L	4	3	Number of averages	9	FALSE	11.63
P05L	5	7	Number of averages	9	FALSE	13.61
P05L	6	7	Number of averages	9	FALSE	14.69
P05L	7	5	Number of averages	9	FALSE	14.87
P05L	8	6	Number of averages	9	FALSE	16.53
P05L	9	8	Number of averages	9	FALSE	20.61
P05L	10	9	Number of averages	9	FALSE	20.01
P05L	11	12	Number of averages	9	FALSE	20.37
P05L	12	10	Number of averages	9	FALSE	23.02
P05R	1	3	Number of averages	9	FALSE	22.64
P05R	2	3	Number of averages	9	FALSE	22.66
P05R	3	1	Number of averages	9	FALSE	23.61
P05R	4	6	Number of averages	9	FALSE	20.34
P05R	5	3	Number of averages	9	FALSE	16.85
P05R	6	5	Number of averages	9	FALSE	20.49
P05R	7	6	Number of averages	9	FALSE	18.87
P05R	8	6	Number of averages	9	FALSE	21.45
P05R	9	7	Number of averages	9	FALSE	25.52
P05R	10	9	Number of averages	9	FALSE	24.78
P05R	11	10	Number of averages	9	FALSE	24.82
P05R	12	11	Number of averages	9	FALSE	25.3
P06	1	3	Number of averages	9	FALSE	13.58
P06	2	4	Number of averages	9	FALSE	9.93
P06	3	5	Number of averages	9	FALSE	12.58
P06	4	5	Number of averages	9	FALSE	14.42
P06	5	3	Number of averages	9	FALSE	11.28
P06	6	5	Number of averages	9	FALSE	11.87
P06	7	5	Number of averages	9	FALSE	12.68
P06	8	6	Number of averages	9	FALSE	15.37
P06	9	8	Number of averages	9	FALSE	13.7
P06	10	8	Number of averages	9	FALSE	13.42
P06	11	12	Number of averages	9	FALSE	15.34
P06	12	10	Number of averages	9	FALSE	14.27
P07	1	2	Number of averages	9	FALSE	11.88
P07	2	3	Number of averages	9	FALSE	14.65
P07	3	1	Number of averages	9	FALSE	18.61
P07	4	3	Number of averages	9	FALSE	19.09
P07	5	6	Number of averages	9	FALSE	19.51
P07	6	5	Number of averages	9	FALSE	31.62
P07	7	5	Number of averages	9	FALSE	28.54
P07	8	9	Number of averages	9	FALSE	24.44
P07	9	8	Number of averages	9	FALSE	21.39
P07	10	11	Number of averages	9	FALSE	17.86
P07	11	10	Number of averages	9	FALSE	17.58
P07	12	11	Number of averages	9	FALSE	24.87
P08	1	2	Number of averages	9	FALSE	9.87
P08	2	1	Number of averages	9	FALSE	10.5
P08	3	4	Number of averages	9	FALSE	11.82
P08	4	5	Number of averages	9	FALSE	11.14
P08	5	3	Number of averages	9	FALSE	7.88
P08	6	7	Number of averages	9	FALSE	13.54
P08	7	9	Number of averages	9	FALSE	13.81
P08	8	9	Number of averages	9	FALSE	13.01
P08	9	7	Number of averages	9	FALSE	16.48
P08	10	8	Number of averages	9	FALSE	14.61
P08	11	10	Number of averages	9	FALSE	14.3
P08	12	10	Number of averages	9	FALSE	14.27
P09	1	2	Number of averages	9	FALSE	12.11
P09	2	4	Number of averages	9	FALSE	10.62
P09	3	1	Number of averages	9	FALSE	10.65
P09	4	2	Number of averages	9	FALSE	8.8
P09	5	7	Number of averages	9	FALSE	12.67
P09	6	5	Number of averages	9	FALSE	13.22
P09	7	9	Number of averages	9	FALSE	18.13
P09	8	9	Number of averages	9	FALSE	15.07
P09	9	10	Number of averages	9	FALSE	15.03
P09	10	12	Number of averages	9	FALSE	13.51
P09	11	12	Number of averages	9	FALSE	14.99
P09	12	11	Number of averages	9	FALSE	21.89
P10	1	3	Number of averages	9	FALSE	12.45
P10	2	1	Number of averages	9	FALSE	12.63
P10	3	2	Number of averages	9	FALSE	11.94
P10	4	6	Number of averages	9	FALSE	8.12
P10	5	3	Number of averages	9	FALSE	10.23
P10	6	5	Number of averages	9	FALSE	9.09
P10	7	5	Number of averages	9	FALSE	11.57
P10	8	9	Number of averages	9	FALSE	10.48
P10	9	10	Number of averages	9	FALSE	15.39
P10	10	12	Number of averages	9	FALSE	8.98
P10	11	10	Number of averages	9	FALSE	10.43
P10	12	11	Number of averages	9	FALSE	12.58
P01	1	3	Number of averages	11	FALSE	13.18
P01	2	4	Number of averages	11	FALSE	9.57
P01	3	4	Number of averages	11	FALSE	8.89
P01	4	3	Number of averages	11	FALSE	9.83
P01	5	4	Number of averages	11	FALSE	11.19
P01	6	8	Number of averages	11	FALSE
P01	7	8	Number of averages	11	FALSE	18.33
P01	8	6	Number of averages	11	FALSE
P01	9	10	Number of averages	11	FALSE	15.48
P01	10	8	Number of averages	11	FALSE	10.56
P01	11	9	Number of averages	11	FALSE
P01	12	11	Number of averages	11	FALSE	17.44
P02L	1	2	Number of averages	11	FALSE	12.95
P02L	2	3	Number of averages	11	FALSE	12.58
P02L	3	5	Number of averages	11	FALSE	10.77
P02L	4	2	Number of averages	11	FALSE	11.01
P02L	5	4	Number of averages	11	FALSE	14.84
P02L	6	8	Number of averages	11	FALSE
P02L	7	5	Number of averages	11	FALSE	16.35
P02L	8	7	Number of averages	11	FALSE	19.07
P02L	9	11	Number of averages	11	FALSE	15.68
P02L	10	11	Number of averages	11	FALSE
P02L	11	9	Number of averages	11	FALSE	12.08
P02L	12	11	Number of averages	11	FALSE	11.38
P02R	1	2	Number of averages	11	FALSE	11.13
P02R	2	3	Number of averages	11	FALSE	10.66
P02R	3	4	Number of averages	11	FALSE	11.34
P02R	4	5	Number of averages	11	FALSE	13.55
P02R	5	6	Number of averages	11	FALSE	7.88
P02R	6	5	Number of averages	11	FALSE	12.44
P02R	7	5	Number of averages	11	FALSE	13.46
P02R	8	6	Number of averages	11	FALSE	16.6
P02R	9	10	Number of averages	11	FALSE	14.12
P02R	10	9	Number of averages	11	FALSE
P02R	11	10	Number of averages	11	FALSE	15.26
P02R	12	10	Number of averages	11	FALSE	13.96
P03L	1	3	Number of averages	11	FALSE	11.78
P03L	2	1	Number of averages	11	FALSE	9.77
P03L	3	1	Number of averages	11	FALSE	14.21
P03L	4	2	Number of averages	11	FALSE	17.17
P03L	5	4	Number of averages	11	FALSE	20.37
P03L	6	4	Number of averages	11	FALSE	22.24
P03L	7	6	Number of averages	11	FALSE	19.17
P03L	8	7	Number of averages	11	FALSE	18.95
P03L	9	10	Number of averages	11	FALSE	20.92
P03L	10	9	Number of averages	11	FALSE	19.81
P03L	11	12	Number of averages	11	FALSE	25.65
P03L	12	10	Number of averages	11	FALSE	26.96
P03R	1	2	Number of averages	11	FALSE	5.61
P03R	2	1	Number of averages	11	FALSE	4.81
P03R	3	4	Number of averages	11	FALSE	11.08
P03R	4	3	Number of averages	11	FALSE	8.88
P03R	5	3	Number of averages	11	FALSE	19.05
P03R	6	4	Number of averages	11	FALSE	17.56
P03R	7	8	Number of averages	11	FALSE	25.01
P03R	8	10	Number of averages	11	FALSE	24.89
P03R	9	7	Number of averages	11	FALSE	16.62
P03R	10	12	Number of averages	11	FALSE	24.31
P03R	11	9	Number of averages	11	FALSE	20.95
P03R	12	11	Number of averages	11	FALSE	19.42
P04	1	2	Number of averages	11	FALSE	10.2
P04	2	4	Number of averages	11	FALSE	11.64
P04	3	2	Number of averages	11	FALSE	10.62
P04	4	2	Number of averages	11	FALSE	11.72
P04	5	6	Number of averages	11	FALSE	9.99
P04	6	5	Number of averages	11	FALSE	10.5
P04	7	8	Number of averages	11	FALSE	10.24
P04	8	7	Number of averages	11	FALSE	11.86
P04	9	8	Number of averages	11	FALSE
P04	10	8	Number of averages	11	FALSE
P04	11	9	Number of averages	11	FALSE
P04	12	11	Number of averages	11	FALSE
P05L	1	2	Number of averages	11	FALSE	14.22
P05L	2	3	Number of averages	11	FALSE	13.81
P05L	3	4	Number of averages	11	FALSE	9.74
P05L	4	3	Number of averages	11	FALSE	11.47
P05L	5	7	Number of averages	11	FALSE	13.46
P05L	6	7	Number of averages	11	FALSE	14.48
P05L	7	5	Number of averages	11	FALSE	14.88
P05L	8	6	Number of averages	11	FALSE	16.53
P05L	9	8	Number of averages	11	FALSE	20.45
P05L	10	9	Number of averages	11	FALSE	18.95
P05L	11	12	Number of averages	11	FALSE	20.15
P05L	12	10	Number of averages	11	FALSE	22.89
P05R	1	3	Number of averages	11	FALSE	22.02
P05R	2	3	Number of averages	11	FALSE	22.54
P05R	3	1	Number of averages	11	FALSE	23.8
P05R	4	6	Number of averages	11	FALSE	19.9
P05R	5	3	Number of averages	11	FALSE	16.4
P05R	6	5	Number of averages	11	FALSE	20.76
P05R	7	6	Number of averages	11	FALSE	18.71
P05R	8	6	Number of averages	11	FALSE	21.36
P05R	9	7	Number of averages	11	FALSE	25.34
P05R	10	9	Number of averages	11	FALSE	24.41
P05R	11	10	Number of averages	11	FALSE	24.43
P05R	12	11	Number of averages	11	FALSE	25.04
P06	1	3	Number of averages	11	FALSE	13.58
P06	2	4	Number of averages	11	FALSE	9.82
P06	3	5	Number of averages	11	FALSE	12.61
P06	4	5	Number of averages	11	FALSE	14.18
P06	5	3	Number of averages	11	FALSE	11.13
P06	6	5	Number of averages	11	FALSE	11.75
P06	7	5	Number of averages	11	FALSE	12.08
P06	8	6	Number of averages	11	FALSE	15.13
P06	9	8	Number of averages	11	FALSE	13.34
P06	10	8	Number of averages	11	FALSE	13.09
P06	11	12	Number of averages	11	FALSE	14.89
P06	12	10	Number of averages	11	FALSE	14.25
P07	1	2	Number of averages	11	FALSE	11.86
P07	2	3	Number of averages	11	FALSE	13.71
P07	3	1	Number of averages	11	FALSE	17.45
P07	4	3	Number of averages	11	FALSE	18.83
P07	5	6	Number of averages	11	FALSE	19.3
P07	6	5	Number of averages	11	FALSE	30.5
P07	7	5	Number of averages	11	FALSE	28.31
P07	8	9	Number of averages	11	FALSE	24.52
P07	9	8	Number of averages	11	FALSE	21.25
P07	10	11	Number of averages	11	FALSE	17.36
P07	11	10	Number of averages	11	FALSE	17.19
P07	12	11	Number of averages	11	FALSE	24.66
P08	1	2	Number of averages	11	FALSE	8.86
P08	2	1	Number of averages	11	FALSE	10.4
P08	3	4	Number of averages	11	FALSE	11.59
P08	4	5	Number of averages	11	FALSE	10.74
P08	5	3	Number of averages	11	FALSE	7.65
P08	6	7	Number of averages	11	FALSE	13
P08	7	9	Number of averages	11	FALSE	13.46
P08	8	9	Number of averages	11	FALSE	13.05
P08	9	7	Number of averages	11	FALSE	16.17
P08	10	8	Number of averages	11	FALSE	14.75
P08	11	10	Number of averages	11	FALSE	13.96
P08	12	10	Number of averages	11	FALSE	14.11
P09	1	2	Number of averages	11	FALSE	11.83
P09	2	4	Number of averages	11	FALSE	10.35
P09	3	1	Number of averages	11	FALSE	10.56
P09	4	2	Number of averages	11	FALSE	8.77
P09	5	7	Number of averages	11	FALSE	12.31
P09	6	5	Number of averages	11	FALSE	13.1
P09	7	9	Number of averages	11	FALSE	17.88
P09	8	9	Number of averages	11	FALSE	14.5
P09	9	10	Number of averages	11	FALSE	14.72
P09	10	12	Number of averages	11	FALSE	13.29
P09	11	12	Number of averages	11	FALSE	14.61
P09	12	11	Number of averages	11	FALSE	21.49
P10	1	3	Number of averages	11	FALSE	12.24
P10	2	1	Number of averages	11	FALSE	12.16
P10	3	2	Number of averages	11	FALSE	11.92
P10	4	6	Number of averages	11	FALSE	7.31
P10	5	3	Number of averages	11	FALSE	10.02
P10	6	5	Number of averages	11	FALSE	9.07
P10	7	5	Number of averages	11	FALSE	11.48
P10	8	9	Number of averages	11	FALSE	10.34
P10	9	10	Number of averages	11	FALSE	14.96
P10	10	12	Number of averages	11	FALSE	8.9
P10	11	10	Number of averages	11	FALSE	10.02
P10	12	11	Number of averages	11	FALSE	12.18
P01	1	3	Number of averages	13	FALSE	13.14
P01	2	4	Number of averages	13	FALSE	9.55
P01	3	4	Number of averages	13	FALSE	8.71
P01	4	3	Number of averages	13	FALSE	9.77
P01	5	4	Number of averages	13	FALSE	11.04
P01	6	8	Number of averages	13	FALSE
P01	7	8	Number of averages	13	FALSE	18.18
P01	8	6	Number of averages	13	FALSE
P01	9	10	Number of averages	13	FALSE	15.42
P01	10	8	Number of averages	13	FALSE	10.23
P01	11	9	Number of averages	13	FALSE
P01	12	11	Number of averages	13	FALSE	17.18
P02L	1	2	Number of averages	13	FALSE	12.67
P02L	2	3	Number of averages	13	FALSE	12.47
P02L	3	5	Number of averages	13	FALSE	10.62
P02L	4	2	Number of averages	13	FALSE	10.48
P02L	5	4	Number of averages	13	FALSE	14.95
P02L	6	8	Number of averages	13	FALSE
P02L	7	5	Number of averages	13	FALSE	16.29
P02L	8	7	Number of averages	13	FALSE	19
P02L	9	11	Number of averages	13	FALSE	15.5
P02L	10	11	Number of averages	13	FALSE
P02L	11	9	Number of averages	13	FALSE
P02L	12	11	Number of averages	13	FALSE	11.23
P02R	1	2	Number of averages	13	FALSE	11.13
P02R	2	3	Number of averages	13	FALSE	10.6
P02R	3	4	Number of averages	13	FALSE	11.35
P02R	4	5	Number of averages	13	FALSE	13.43
P02R	5	6	Number of averages	13	FALSE	7.88
P02R	6	5	Number of averages	13	FALSE	12.21
P02R	7	5	Number of averages	13	FALSE	13.38
P02R	8	6	Number of averages	13	FALSE	15.99
P02R	9	10	Number of averages	13	FALSE	13.79
P02R	10	9	Number of averages	13	FALSE
P02R	11	10	Number of averages	13	FALSE	15.23
P02R	12	10	Number of averages	13	FALSE	13.82
P03L	1	3	Number of averages	13	FALSE	11.7
P03L	2	1	Number of averages	13	FALSE	9.78
P03L	3	1	Number of averages	13	FALSE	13.97
P03L	4	2	Number of averages	13	FALSE	17.12
P03L	5	4	Number of averages	13	FALSE	20.01
P03L	6	4	Number of averages	13	FALSE	21.9
P03L	7	6	Number of averages	13	FALSE	18.61
P03L	8	7	Number of averages	13	FALSE	18.76
P03L	9	10	Number of averages	13	FALSE	18.31
P03L	10	9	Number of averages	13	FALSE	19.68
P03L	11	12	Number of averages	13	FALSE	25.37
P03L	12	10	Number of averages	13	FALSE	26.6
P03R	1	2	Number of averages	13	FALSE	5.6
P03R	2	1	Number of averages	13	FALSE	4.14
P03R	3	4	Number of averages	13	FALSE	10.83
P03R	4	3	Number of averages	13	FALSE	8.72
P03R	5	3	Number of averages	13	FALSE	18.69
P03R	6	4	Number of averages	13	FALSE	16.44
P03R	7	8	Number of averages	13	FALSE	24.8
P03R	8	10	Number of averages	13	FALSE	23.26
P03R	9	7	Number of averages	13	FALSE	14.92
P03R	10	12	Number of averages	13	FALSE	23.75
P03R	11	9	Number of averages	13	FALSE	21.07
P03R	12	11	Number of averages	13	FALSE	19.44
P04	1	2	Number of averages	13	FALSE	10.13
P04	2	4	Number of averages	13	FALSE	11.5
P04	3	2	Number of averages	13	FALSE	10.57
P04	4	2	Number of averages	13	FALSE	11.61
P04	5	6	Number of averages	13	FALSE	9.64
P04	6	5	Number of averages	13	FALSE	10.31
P04	7	8	Number of averages	13	FALSE	10.01
P04	8	7	Number of averages	13	FALSE	11.66
P04	9	8	Number of averages	13	FALSE
P04	10	8	Number of averages	13	FALSE
P04	11	9	Number of averages	13	FALSE
P04	12	11	Number of averages	13	FALSE
P05L	1	2	Number of averages	13	FALSE	14.19
P05L	2	3	Number of averages	13	FALSE	13.72
P05L	3	4	Number of averages	13	FALSE	9.78
P05L	4	3	Number of averages	13	FALSE	11.42
P05L	5	7	Number of averages	13	FALSE	13.32
P05L	6	7	Number of averages	13	FALSE	14.38
P05L	7	5	Number of averages	13	FALSE	14.78
P05L	8	6	Number of averages	13	FALSE	16.16
P05L	9	8	Number of averages	13	FALSE	20.22
P05L	10	9	Number of averages	13	FALSE	18.67
P05L	11	12	Number of averages	13	FALSE	19.12
P05L	12	10	Number of averages	13	FALSE	22.59
P05R	1	3	Number of averages	13	FALSE	21.69
P05R	2	3	Number of averages	13	FALSE	22.44
P05R	3	1	Number of averages	13	FALSE	23.69
P05R	4	6	Number of averages	13	FALSE	19.76
P05R	5	3	Number of averages	13	FALSE	16.42
P05R	6	5	Number of averages	13	FALSE	19.31
P05R	7	6	Number of averages	13	FALSE	18.28
P05R	8	6	Number of averages	13	FALSE	21.08
P05R	9	7	Number of averages	13	FALSE	25.1
P05R	10	9	Number of averages	13	FALSE	24.28
P05R	11	10	Number of averages	13	FALSE	24.42
P05R	12	11	Number of averages	13	FALSE	24.63
P06	1	3	Number of averages	13	FALSE	13.13
P06	2	4	Number of averages	13	FALSE	9.44
P06	3	5	Number of averages	13	FALSE	12.54
P06	4	5	Number of averages	13	FALSE	13.93
P06	5	3	Number of averages	13	FALSE	10.71
P06	6	5	Number of averages	13	FALSE	11.61
P06	7	5	Number of averages	13	FALSE	11.9
P06	8	6	Number of averages	13	FALSE	14.8
P06	9	8	Number of averages	13	FALSE	13.26
P06	10	8	Number of averages	13	FALSE	13.01
P06	11	12	Number of averages	13	FALSE	14.9
P06	12	10	Number of averages	13	FALSE	14.09
P07	1	2	Number of averages	13	FALSE	11.6
P07	2	3	Number of averages	13	FALSE	12.93
P07	3	1	Number of averages	13	FALSE	17.61
P07	4	3	Number of averages	13	FALSE	18.31
P07	5	6	Number of averages	13	FALSE	19.11
P07	6	5	Number of averages	13	FALSE	29.67
P07	7	5	Number of averages	13	FALSE	28.24
P07	8	9	Number of averages	13	FALSE	24.6
P07	9	8	Number of averages	13	FALSE	20.43
P07	10	11	Number of averages	13	FALSE	17.29
P07	11	10	Number of averages	13	FALSE	17.24
P07	12	11	Number of averages	13	FALSE	24.87
P08	1	2	Number of averages	13	FALSE	8.81
P08	2	1	Number of averages	13	FALSE	10.28
P08	3	4	Number of averages	13	FALSE	11.5
P08	4	5	Number of averages	13	FALSE	10.5
P08	5	3	Number of averages	13	FALSE	6.95
P08	6	7	Number of averages	13	FALSE	12.78
P08	7	9	Number of averages	13	FALSE	13.49
P08	8	9	Number of averages	13	FALSE	12.95
P08	9	7	Number of averages	13	FALSE	15.75
P08	10	8	Number of averages	13	FALSE	14.56
P08	11	10	Number of averages	13	FALSE	13.32
P08	12	10	Number of averages	13	FALSE	14.08
P09	1	2	Number of averages	13	FALSE	11.77
P09	2	4	Number of averages	13	FALSE	10.29
P09	3	1	Number of averages	13	FALSE	10.29
P09	4	2	Number of averages	13	FALSE	8.66
P09	5	7	Number of averages	13	FALSE	12.01
P09	6	5	Number of averages	13	FALSE	13.2
P09	7	9	Number of averages	13	FALSE	17.68
P09	8	9	Number of averages	13	FALSE	14
P09	9	10	Number of averages	13	FALSE	14.42
P09	10	12	Number of averages	13	FALSE	12.96
P09	11	12	Number of averages	13	FALSE	14.33
P09	12	11	Number of averages	13	FALSE	21.43
P10	1	3	Number of averages	13	FALSE	12.01
P10	2	1	Number of averages	13	FALSE	12.09
P10	3	2	Number of averages	13	FALSE	11.77
P10	4	6	Number of averages	13	FALSE	7.31
P10	5	3	Number of averages	13	FALSE	9.81
P10	6	5	Number of averages	13	FALSE	9.04
P10	7	5	Number of averages	13	FALSE	11.41
P10	8	9	Number of averages	13	FALSE	10.33
P10	9	10	Number of averages	13	FALSE	14.79
P10	10	12	Number of averages	13	FALSE	9.06
P10	11	10	Number of averages	13	FALSE	9.85
P10	12	11	Number of averages	13	FALSE	12.09
P01	1	3	Number of averages	15	FALSE	12.99
P01	2	4	Number of averages	15	FALSE	9.62
P01	3	4	Number of averages	15	FALSE	8.37
P01	4	3	Number of averages	15	FALSE	9.62
P01	5	4	Number of averages	15	FALSE	11.06
P01	6	8	Number of averages	15	FALSE
P01	7	8	Number of averages	15	FALSE	18.03
P01	8	6	Number of averages	15	FALSE
P01	9	10	Number of averages	15	FALSE	15.2
P01	10	8	Number of averages	15	FALSE	9.84
P01	11	9	Number of averages	15	FALSE
P01	12	11	Number of averages	15	FALSE	17.14
P02L	1	2	Number of averages	15	FALSE	12.16
P02L	2	3	Number of averages	15	FALSE	12.49
P02L	3	5	Number of averages	15	FALSE	10.36
P02L	4	2	Number of averages	15	FALSE	10.27
P02L	5	4	Number of averages	15	FALSE	14.72
P02L	6	8	Number of averages	15	FALSE
P02L	7	5	Number of averages	15	FALSE	16.01
P02L	8	7	Number of averages	15	FALSE	18.78
P02L	9	11	Number of averages	15	FALSE	15.29
P02L	10	11	Number of averages	15	FALSE
P02L	11	9	Number of averages	15	FALSE
P02L	12	11	Number of averages	15	FALSE	11.25
P02R	1	2	Number of averages	15	FALSE	10.97
P02R	2	3	Number of averages	15	FALSE	10.59
P02R	3	4	Number of averages	15	FALSE	11.13
P02R	4	5	Number of averages	15	FALSE	13.4
P02R	5	6	Number of averages	15	FALSE	7.83
P02R	6	5	Number of averages	15	FALSE	11.91
P02R	7	5	Number of averages	15	FALSE	12.9
P02R	8	6	Number of averages	15	FALSE	15.34
P02R	9	10	Number of averages	15	FALSE	13.39
P02R	10	9	Number of averages	15	FALSE
P02R	11	10	Number of averages	15	FALSE	14.79
P02R	12	10	Number of averages	15	FALSE	13.96
P03L	1	3	Number of averages	15	FALSE	11.51
P03L	2	1	Number of averages	15	FALSE	9.74
P03L	3	1	Number of averages	15	FALSE	13.73
P03L	4	2	Number of averages	15	FALSE	17.16
P03L	5	4	Number of averages	15	FALSE	19.85
P03L	6	4	Number of averages	15	FALSE	21.16
P03L	7	6	Number of averages	15	FALSE	17.86
P03L	8	7	Number of averages	15	FALSE	18.31
P03L	9	10	Number of averages	15	FALSE	17.72
P03L	10	9	Number of averages	15	FALSE	19.41
P03L	11	12	Number of averages	15	FALSE	25.27
P03L	12	10	Number of averages	15	FALSE	26.34
P03R	1	2	Number of averages	15	FALSE	5.43
P03R	2	1	Number of averages	15	FALSE	4.14
P03R	3	4	Number of averages	15	FALSE	10.6
P03R	4	3	Number of averages	15	FALSE	8.51
P03R	5	3	Number of averages	15	FALSE	18.51
P03R	6	4	Number of averages	15	FALSE	15.71
P03R	7	8	Number of averages	15	FALSE	24.62
P03R	8	10	Number of averages	15	FALSE	23.12
P03R	9	7	Number of averages	15	FALSE	13.29
P03R	10	12	Number of averages	15	FALSE	23.08
P03R	11	9	Number of averages	15	FALSE	21.17
P03R	12	11	Number of averages	15	FALSE	19.58
P04	1	2	Number of averages	15	FALSE	10.08
P04	2	4	Number of averages	15	FALSE	11.38
P04	3	2	Number of averages	15	FALSE	10.56
P04	4	2	Number of averages	15	FALSE	11.48
P04	5	6	Number of averages	15	FALSE	9.41
P04	6	5	Number of averages	15	FALSE	10.12
P04	7	8	Number of averages	15	FALSE	9.86
P04	8	7	Number of averages	15	FALSE	11.57
P04	9	8	Number of averages	15	FALSE
P04	10	8	Number of averages	15	FALSE
P04	11	9	Number of averages	15	FALSE
P04	12	11	Number of averages	15	FALSE
P05L	1	2	Number of averages	15	FALSE	14.2
P05L	2	3	Number of averages	15	FALSE	13.62
P05L	3	4	Number of averages	15	FALSE	9.64
P05L	4	3	Number of averages	15	FALSE	11.31
P05L	5	7	Number of averages	15	FALSE	13.23
P05L	6	7	Number of averages	15	FALSE	14.05
P05L	7	5	Number of averages	15	FALSE	14.66
P05L	8	6	Number of averages	15	FALSE	15.82
P05L	9	8	Number of averages	15	FALSE	19.34
P05L	10	9	Number of averages	15	FALSE	18.63
P05L	11	12	Number of averages	15	FALSE	18.14
P05L	12	10	Number of averages	15	FALSE	22.3
P05R	1	3	Number of averages	15	FALSE	21.69
P05R	2	3	Number of averages	15	FALSE	21.94
P05R	3	1	Number of averages	15	FALSE	23.54
P05R	4	6	Number of averages	15	FALSE	19.62
P05R	5	3	Number of averages	15	FALSE	16.18
P05R	6	5	Number of averages	15	FALSE	19.27
P05R	7	6	Number of averages	15	FALSE	18.06
P05R	8	6	Number of averages	15	FALSE	20.25
P05R	9	7	Number of averages	15	FALSE	24.92
P05R	10	9	Number of averages	15	FALSE	24.07
P05R	11	10	Number of averages	15	FALSE	24.4
P05R	12	11	Number of averages	15	FALSE	24.4
P06	1	3	Number of averages	15	FALSE	13.12
P06	2	4	Number of averages	15	FALSE	9.29
P06	3	5	Number of averages	15	FALSE	12.25
P06	4	5	Number of averages	15	FALSE	13.73
P06	5	3	Number of averages	15	FALSE	10.63
P06	6	5	Number of averages	15	FALSE	11.48
P06	7	5	Number of averages	15	FALSE	11.88
P06	8	6	Number of averages	15	FALSE	14.6
P06	9	8	Number of averages	15	FALSE	13.07
P06	10	8	Number of averages	15	FALSE	12.79
P06	11	12	Number of averages	15	FALSE	14.88
P06	12	10	Number of averages	15	FALSE	13.69
P07	1	2	Number of averages	15	FALSE	11.57
P07	2	3	Number of averages	15	FALSE	12.12
P07	3	1	Number of averages	15	FALSE	17.22
P07	4	3	Number of averages	15	FALSE	18.12
P07	5	6	Number of averages	15	FALSE	18.77
P07	6	5	Number of averages	15	FALSE	29.29
P07	7	5	Number of averages	15	FALSE	28.46
P07	8	9	Number of averages	15	FALSE	24.8
P07	9	8	Number of averages	15	FALSE	20.44
P07	10	11	Number of averages	15	FALSE	16.95
P07	11	10	Number of averages	15	FALSE	17.12
P07	12	11	Number of averages	15	FALSE	24.87
P08	1	2	Number of averages	15	FALSE	8.77
P08	2	1	Number of averages	15	FALSE	10.31
P08	3	4	Number of averages	15	FALSE	11.38
P08	4	5	Number of averages	15	FALSE	10.38
P08	5	3	Number of averages	15	FALSE	6.38
P08	6	7	Number of averages	15	FALSE	12.78
P08	7	9	Number of averages	15	FALSE	13.6
P08	8	9	Number of averages	15	FALSE	12.72
P08	9	7	Number of averages	15	FALSE	15.58
P08	10	8	Number of averages	15	FALSE	14.63
P08	11	10	Number of averages	15	FALSE	12.69
P08	12	10	Number of averages	15	FALSE	14.19
P09	1	2	Number of averages	15	FALSE	11.72
P09	2	4	Number of averages	15	FALSE	10.35
P09	3	1	Number of averages	15	FALSE	10.17
P09	4	2	Number of averages	15	FALSE	8.51
P09	5	7	Number of averages	15	FALSE	11.63
P09	6	5	Number of averages	15	FALSE	12.97
P09	7	9	Number of averages	15	FALSE	17.33
P09	8	9	Number of averages	15	FALSE	13.98
P09	9	10	Number of averages	15	FALSE	14.16
P09	10	12	Number of averages	15	FALSE	12.73
P09	11	12	Number of averages	15	FALSE	14.26
P09	12	11	Number of averages	15	FALSE	21.26
P10	1	3	Number of averages	15	FALSE	11.9
P10	2	1	Number of averages	15	FALSE	12.15
P10	3	2	Number of averages	15	FALSE	11.77
P10	4	6	Number of averages	15	FALSE	7.01
P10	5	3	Number of averages	15	FALSE	9.54
P10	6	5	Number of averages	15	FALSE	8.67
P10	7	5	Number of averages	15	FALSE	11.18
P10	8	9	Number of averages	15	FALSE	10.41
P10	9	10	Number of averages	15	FALSE	14.53
P10	10	12	Number of averages	15	FALSE	8.85
P10	11	10	Number of averages	15	FALSE	9.61
P10	12	11	Number of averages	15	FALSE	11.98
P01	1	3	Number of averages	17	FALSE	12.83
P01	2	4	Number of averages	17	FALSE	9.45
P01	3	4	Number of averages	17	FALSE	8.21
P01	4	3	Number of averages	17	FALSE	9.39
P01	5	4	Number of averages	17	FALSE	10.88
P01	6	8	Number of averages	17	FALSE
P01	7	8	Number of averages	17	FALSE	17.45
P01	8	6	Number of averages	17	FALSE
P01	9	10	Number of averages	17	FALSE	15.06
P01	10	8	Number of averages	17	FALSE	9.68
P01	11	9	Number of averages	17	FALSE
P01	12	11	Number of averages	17	FALSE	16.95
P02L	1	2	Number of averages	17	FALSE	11.68
P02L	2	3	Number of averages	17	FALSE	12.4
P02L	3	5	Number of averages	17	FALSE	10.37
P02L	4	2	Number of averages	17	FALSE	10.09
P02L	5	4	Number of averages	17	FALSE	14.55
P02L	6	8	Number of averages	17	FALSE
P02L	7	5	Number of averages	17	FALSE	15.71
P02L	8	7	Number of averages	17	FALSE	18.64
P02L	9	11	Number of averages	17	FALSE	15.15
P02L	10	11	Number of averages	17	FALSE
P02L	11	9	Number of averages	17	FALSE
P02L	12	11	Number of averages	17	FALSE
P02R	1	2	Number of averages	17	FALSE	10.96
P02R	2	3	Number of averages	17	FALSE	10.44
P02R	3	4	Number of averages	17	FALSE	11.08
P02R	4	5	Number of averages	17	FALSE	12.99
P02R	5	6	Number of averages	17	FALSE	7.66
P02R	6	5	Number of averages	17	FALSE	11.85
P02R	7	5	Number of averages	17	FALSE	12.86
P02R	8	6	Number of averages	17	FALSE	15.29
P02R	9	10	Number of averages	17	FALSE	13.29
P02R	10	9	Number of averages	17	FALSE
P02R	11	10	Number of averages	17	FALSE	14.63
P02R	12	10	Number of averages	17	FALSE	13.93
P03L	1	3	Number of averages	17	FALSE	11.44
P03L	2	1	Number of averages	17	FALSE	9.56
P03L	3	1	Number of averages	17	FALSE	13.78
P03L	4	2	Number of averages	17	FALSE	17.42
P03L	5	4	Number of averages	17	FALSE	18.03
P03L	6	4	Number of averages	17	FALSE	20.48
P03L	7	6	Number of averages	17	FALSE	17.57
P03L	8	7	Number of averages	17	FALSE	17.36
P03L	9	10	Number of averages	17	FALSE	17.05
P03L	10	9	Number of averages	17	FALSE	19.21
P03L	11	12	Number of averages	17	FALSE	24.89
P03L	12	10	Number of averages	17	FALSE	25.98
P03R	1	2	Number of averages	17	FALSE	5.28
P03R	2	1	Number of averages	17	FALSE	4.14
P03R	3	4	Number of averages	17	FALSE	10.3
P03R	4	3	Number of averages	17	FALSE	8.39
P03R	5	3	Number of averages	17	FALSE	18.29
P03R	6	4	Number of averages	17	FALSE	14.17
P03R	7	8	Number of averages	17	FALSE	23.55
P03R	8	10	Number of averages	17	FALSE	22.65
P03R	9	7	Number of averages	17	FALSE	13.37
P03R	10	12	Number of averages	17	FALSE	22.81
P03R	11	9	Number of averages	17	FALSE	21.19
P03R	12	11	Number of averages	17	FALSE	19.77
P04	1	2	Number of averages	17	FALSE	10.07
P04	2	4	Number of averages	17	FALSE	11.29
P04	3	2	Number of averages	17	FALSE	10.35
P04	4	2	Number of averages	17	FALSE	11.3
P04	5	6	Number of averages	17	FALSE	9.15
P04	6	5	Number of averages	17	FALSE	9.99
P04	7	8	Number of averages	17	FALSE	9.61
P04	8	7	Number of averages	17	FALSE	11.43
P04	9	8	Number of averages	17	FALSE
P04	10	8	Number of averages	17	FALSE
P04	11	9	Number of averages	17	FALSE
P04	12	11	Number of averages	17	FALSE
P05L	1	2	Number of averages	17	FALSE	14.12
P05L	2	3	Number of averages	17	FALSE	13.63
P05L	3	4	Number of averages	17	FALSE	9.68
P05L	4	3	Number of averages	17	FALSE	11.14
P05L	5	7	Number of averages	17	FALSE	12.98
P05L	6	7	Number of averages	17	FALSE	13.76
P05L	7	5	Number of averages	17	FALSE	14.47
P05L	8	6	Number of averages	17	FALSE	15.32
P05L	9	8	Number of averages	17	FALSE	19.33
P05L	10	9	Number of averages	17	FALSE	18.55
P05L	11	12	Number of averages	17	FALSE	17.92
P05L	12	10	Number of averages	17	FALSE	21.82
P05R	1	3	Number of averages	17	FALSE	21.12
P05R	2	3	Number of averages	17	FALSE	21.8
P05R	3	1	Number of averages	17	FALSE	23.29
P05R	4	6	Number of averages	17	FALSE	18.91
P05R	5	3	Number of averages	17	FALSE	16.22
P05R	6	5	Number of averages	17	FALSE	19.34
P05R	7	6	Number of averages	17	FALSE	17.66
P05R	8	6	Number of averages	17	FALSE	20.3
P05R	9	7	Number of averages	17	FALSE	24.58
P05R	10	9	Number of averages	17	FALSE	23.65
P05R	11	10	Number of averages	17	FALSE	23.9
P05R	12	11	Number of averages	17	FALSE	24.06
P06	1	3	Number of averages	17	FALSE	13.13
P06	2	4	Number of averages	17	FALSE	9.3
P06	3	5	Number of averages	17	FALSE	12
P06	4	5	Number of averages	17	FALSE	13.69
P06	5	3	Number of averages	17	FALSE	10.57
P06	6	5	Number of averages	17	FALSE	11.35
P06	7	5	Number of averages	17	FALSE	11.63
P06	8	6	Number of averages	17	FALSE	14.5
P06	9	8	Number of averages	17	FALSE	13.2
P06	10	8	Number of averages	17	FALSE	12.61
P06	11	12	Number of averages	17	FALSE	14.66
P06	12	10	Number of averages	17	FALSE	13.7
P07	1	2	Number of averages	17	FALSE	11.17
P07	2	3	Number of averages	17	FALSE	9.97
P07	3	1	Number of averages	17	FALSE	16.97
P07	4	3	Number of averages	17	FALSE	17.99
P07	5	6	Number of averages	17	FALSE	18.6
P07	6	5	Number of averages	17	FALSE	29.35
P07	7	5	Number of averages	17	FALSE	28.35
P07	8	9	Number of averages	17	FALSE	24.97
P07	9	8	Number of averages	17	FALSE	20.42
P07	10	11	Number of averages	17	FALSE	16.62
P07	11	10	Number of averages	17	FALSE	16.92
P07	12	11	Number of averages	17	FALSE	24.36
P08	1	2	Number of averages	17	FALSE	8.88
P08	2	1	Number of averages	17	FALSE	10.16
P08	3	4	Number of averages	17	FALSE	11.23
P08	4	5	Number of averages	17	FALSE	10.34
P08	5	3	Number of averages	17	FALSE	6.33
P08	6	7	Number of averages	17	FALSE	12.23
P08	7	9	Number of averages	17	FALSE	13.57
P08	8	9	Number of averages	17	FALSE	12.61
P08	9	7	Number of averages	17	FALSE	15.31
P08	10	8	Number of averages	17	FALSE	14.04
P08	11	10	Number of averages	17	FALSE	12.83
P08	12	10	Number of averages	17	FALSE	14.33
P09	1	2	Number of averages	17	FALSE	11.58
P09	2	4	Number of averages	17	FALSE	10.33
P09	3	1	Number of averages	17	FALSE	10
P09	4	2	Number of averages	17	FALSE	8.18
P09	5	7	Number of averages	17	FALSE	11.44
P09	6	5	Number of averages	17	FALSE	12.78
P09	7	9	Number of averages	17	FALSE	17
P09	8	9	Number of averages	17	FALSE	13.93
P09	9	10	Number of averages	17	FALSE	14.09
P09	10	12	Number of averages	17	FALSE	12.69
P09	11	12	Number of averages	17	FALSE	14.07
P09	12	11	Number of averages	17	FALSE	20.97
P10	1	3	Number of averages	17	FALSE	11.63
P10	2	1	Number of averages	17	FALSE	12.17
P10	3	2	Number of averages	17	FALSE	11.76
P10	4	6	Number of averages	17	FALSE	7.02
P10	5	3	Number of averages	17	FALSE	9.09
P10	6	5	Number of averages	17	FALSE	8.3
P10	7	5	Number of averages	17	FALSE	11.27
P10	8	9	Number of averages	17	FALSE	10.64
P10	9	10	Number of averages	17	FALSE	14.5
P10	10	12	Number of averages	17	FALSE	8.79
P10	11	10	Number of averages	17	FALSE	9.37
P10	12	11	Number of averages	17	FALSE	12
P01	1	3	Number of averages	19	FALSE	12.76
P01	2	4	Number of averages	19	FALSE	9.36
P01	3	4	Number of averages	19	FALSE	7.65
P01	4	3	Number of averages	19	FALSE	9.12
P01	5	4	Number of averages	19	FALSE	10.75
P01	6	8	Number of averages	19	FALSE
P01	7	8	Number of averages	19	FALSE	17.32
P01	8	6	Number of averages	19	FALSE
P01	9	10	Number of averages	19	FALSE	14.81
P01	10	8	Number of averages	19	FALSE	9.55
P01	11	9	Number of averages	19	FALSE
P01	12	11	Number of averages	19	FALSE	16.59
P02L	1	2	Number of averages	19	FALSE	11.44
P02L	2	3	Number of averages	19	FALSE	12.17
P02L	3	5	Number of averages	19	FALSE	10.25
P02L	4	2	Number of averages	19	FALSE	9.79
P02L	5	4	Number of averages	19	FALSE	14.39
P02L	6	8	Number of averages	19	FALSE
P02L	7	5	Number of averages	19	FALSE	15.71
P02L	8	7	Number of averages	19	FALSE	18.57
P02L	9	11	Number of averages	19	FALSE	14.74
P02L	10	11	Number of averages	19	FALSE
P02L	11	9	Number of averages	19	FALSE
P02L	12	11	Number of averages	19	FALSE
P02R	1	2	Number of averages	19	FALSE	10.34
P02R	2	3	Number of averages	19	FALSE	10.3
P02R	3	4	Number of averages	19	FALSE	10.97
P02R	4	5	Number of averages	19	FALSE	12.9
P02R	5	6	Number of averages	19	FALSE	7.34
P02R	6	5	Number of averages	19	FALSE	11.68
P02R	7	5	Number of averages	19	FALSE	12.77
P02R	8	6	Number of averages	19	FALSE	14.92
P02R	9	10	Number of averages	19	FALSE	13.12
P02R	10	9	Number of averages	19	FALSE
P02R	11	10	Number of averages	19	FALSE	14.58
P02R	12	10	Number of averages	19	FALSE	13.93
P03L	1	3	Number of averages	19	FALSE	11.34
P03L	2	1	Number of averages	19	FALSE	9.52
P03L	3	1	Number of averages	19	FALSE	13.52
P03L	4	2	Number of averages	19	FALSE	17.3
P03L	5	4	Number of averages	19	FALSE	17.53
P03L	6	4	Number of averages	19	FALSE	20.44
P03L	7	6	Number of averages	19	FALSE	17.45
P03L	8	7	Number of averages	19	FALSE	17.15
P03L	9	10	Number of averages	19	FALSE	16.59
P03L	10	9	Number of averages	19	FALSE	19.05
P03L	11	12	Number of averages	19	FALSE	24.48
P03L	12	10	Number of averages	19	FALSE	25.99
P03R	1	2	Number of averages	19	FALSE	5.24
P03R	2	1	Number of averages	19	FALSE	2.83
P03R	3	4	Number of averages	19	FALSE	10.34
P03R	4	3	Number of averages	19	FALSE	8.18
P03R	5	3	Number of averages	19	FALSE	17.88
P03R	6	4	Number of averages	19	FALSE	12.99
P03R	7	8	Number of averages	19	FALSE	21.9
P03R	8	10	Number of averages	19	FALSE	22.64
P03R	9	7	Number of averages	19	FALSE	13.46
P03R	10	12	Number of averages	19	FALSE	22.8
P03R	11	9	Number of averages	19	FALSE	21.42
P03R	12	11	Number of averages	19	FALSE	19.94
P04	1	2	Number of averages	19	FALSE	10.08
P04	2	4	Number of averages	19	FALSE	11.18
P04	3	2	Number of averages	19	FALSE	10.29
P04	4	2	Number of averages	19	FALSE	11.11
P04	5	6	Number of averages	19	FALSE	9.07
P04	6	5	Number of averages	19	FALSE	9.97
P04	7	8	Number of averages	19	FALSE	9.32
P04	8	7	Number of averages	19	FALSE	11.28
P04	9	8	Number of averages	19	FALSE
P04	10	8	Number of averages	19	FALSE
P04	11	9	Number of averages	19	FALSE
P04	12	11	Number of averages	19	FALSE
P05L	1	2	Number of averages	19	FALSE	14.04
P05L	2	3	Number of averages	19	FALSE	13.48
P05L	3	4	Number of averages	19	FALSE	9.61
P05L	4	3	Number of averages	19	FALSE	11
P05L	5	7	Number of averages	19	FALSE	12.84
P05L	6	7	Number of averages	19	FALSE	13.43
P05L	7	5	Number of averages	19	FALSE	14.37
P05L	8	6	Number of averages	19	FALSE	15.16
P05L	9	8	Number of averages	19	FALSE	18.93
P05L	10	9	Number of averages	19	FALSE	18.31
P05L	11	12	Number of averages	19	FALSE	17.95
P05L	12	10	Number of averages	19	FALSE	21.69
P05R	1	3	Number of averages	19	FALSE	21.06
P05R	2	3	Number of averages	19	FALSE	21.52
P05R	3	1	Number of averages	19	FALSE	23.09
P05R	4	6	Number of averages	19	FALSE	18.61
P05R	5	3	Number of averages	19	FALSE	15.87
P05R	6	5	Number of averages	19	FALSE	19.28
P05R	7	6	Number of averages	19	FALSE	17.59
P05R	8	6	Number of averages	19	FALSE	20.19
P05R	9	7	Number of averages	19	FALSE	24.59
P05R	10	9	Number of averages	19	FALSE	23.5
P05R	11	10	Number of averages	19	FALSE	23.65
P05R	12	11	Number of averages	19	FALSE	23.59
P06	1	3	Number of averages	19	FALSE	13.15
P06	2	4	Number of averages	19	FALSE	8.74
P06	3	5	Number of averages	19	FALSE	11.77
P06	4	5	Number of averages	19	FALSE	13.52
P06	5	3	Number of averages	19	FALSE	10.48
P06	6	5	Number of averages	19	FALSE	11.08
P06	7	5	Number of averages	19	FALSE	11.64
P06	8	6	Number of averages	19	FALSE	14.26
P06	9	8	Number of averages	19	FALSE	13.23
P06	10	8	Number of averages	19	FALSE	12.74
P06	11	12	Number of averages	19	FALSE	14.66
P06	12	10	Number of averages	19	FALSE	13.52
P07	1	2	Number of averages	19	FALSE	10.92
P07	2	3	Number of averages	19	FALSE	9.14
P07	3	1	Number of averages	19	FALSE	17.01
P07	4	3	Number of averages	19	FALSE	17.82
P07	5	6	Number of averages	19	FALSE	18.54
P07	6	5	Number of averages	19	FALSE	29.02
P07	7	5	Number of averages	19	FALSE	28.09
P07	8	9	Number of averages	19	FALSE	25.13
P07	9	8	Number of averages	19	FALSE	20.01
P07	10	11	Number of averages	19	FALSE	16.72
P07	11	10	Number of averages	19	FALSE	15.97
P07	12	11	Number of averages	19	FALSE	24.31
P08	1	2	Number of averages	19	FALSE	9.19
P08	2	1	Number of averages	19	FALSE	9.98
P08	3	4	Number of averages	19	FALSE	10.94
P08	4	5	Number of averages	19	FALSE	10.24
P08	5	3	Number of averages	19	FALSE	5.82
P08	6	7	Number of averages	19	FALSE	12.09
P08	7	9	Number of averages	19	FALSE	13.3
P08	8	9	Number of averages	19	FALSE	12.54
P08	9	7	Number of averages	19	FALSE	15.04
P08	10	8	Number of averages	19	FALSE	13.69
P08	11	10	Number of averages	19	FALSE	12.81
P08	12	10	Number of averages	19	FALSE	14.37
P09	1	2	Number of averages	19	FALSE	11.44
P09	2	4	Number of averages	19	FALSE	10.18
P09	3	1	Number of averages	19	FALSE	9.62
P09	4	2	Number of averages	19	FALSE	7.72
P09	5	7	Number of averages	19	FALSE	11.2
P09	6	5	Number of averages	19	FALSE	12.75
P09	7	9	Number of averages	19	FALSE	16.92
P09	8	9	Number of averages	19	FALSE	13.84
P09	9	10	Number of averages	19	FALSE	13.7
P09	10	12	Number of averages	19	FALSE	12.6
P09	11	12	Number of averages	19	FALSE	14.07
P09	12	11	Number of averages	19	FALSE	20.84
P10	1	3	Number of averages	19	FALSE	11.41
P10	2	1	Number of averages	19	FALSE	11.94
P10	3	2	Number of averages	19	FALSE	11.71
P10	4	6	Number of averages	19	FALSE	6.12
P10	5	3	Number of averages	19	FALSE	8.57
P10	6	5	Number of averages	19	FALSE	7.85
P10	7	5	Number of averages	19	FALSE	11.28
P10	8	9	Number of averages	19	FALSE	10.48
P10	9	10	Number of averages	19	FALSE	14.5
P10	10	12	Number of averages	19	FALSE	8.41
P10	11	10	Number of averages	19	FALSE	9.29
P10	12	11	Number of averages	19	FALSE	12.01
P01	1	3	Number of averages	21	FALSE	12.74
P01	2	4	Number of averages	21	FALSE	9.35
P01	3	4	Number of averages	21	FALSE	7.42
P01	4	3	Number of averages	21	FALSE	8.74
P01	5	4	Number of averages	21	FALSE	10.56
P01	6	8	Number of averages	21	FALSE
P01	7	8	Number of averages	21	FALSE	17.11
P01	8	6	Number of averages	21	FALSE
P01	9	10	Number of averages	21	FALSE	14.53
P01	10	8	Number of averages	21	FALSE	9.35
P01	11	9	Number of averages	21	FALSE
P01	12	11	Number of averages	21	FALSE	16.33
P02L	1	2	Number of averages	21	FALSE	11.37
P02L	2	3	Number of averages	21	FALSE	12.2
P02L	3	5	Number of averages	21	FALSE	9.8
P02L	4	2	Number of averages	21	FALSE	9.62
P02L	5	4	Number of averages	21	FALSE	14.24
P02L	6	8	Number of averages	21	FALSE
P02L	7	5	Number of averages	21	FALSE
P02L	8	7	Number of averages	21	FALSE	18.26
P02L	9	11	Number of averages	21	FALSE	13.95
P02L	10	11	Number of averages	21	FALSE
P02L	11	9	Number of averages	21	FALSE
P02L	12	11	Number of averages	21	FALSE
P02R	1	2	Number of averages	21	FALSE	10.27
P02R	2	3	Number of averages	21	FALSE	10.22
P02R	3	4	Number of averages	21	FALSE	10.86
P02R	4	5	Number of averages	21	FALSE	12.71
P02R	5	6	Number of averages	21	FALSE	6.99
P02R	6	5	Number of averages	21	FALSE	11.13
P02R	7	5	Number of averages	21	FALSE	12.9
P02R	8	6	Number of averages	21	FALSE	14.93
P02R	9	10	Number of averages	21	FALSE	12.98
P02R	10	9	Number of averages	21	FALSE
P02R	11	10	Number of averages	21	FALSE	14.45
P02R	12	10	Number of averages	21	FALSE	13.98
P03L	1	3	Number of averages	21	FALSE	11.33
P03L	2	1	Number of averages	21	FALSE	9.46
P03L	3	1	Number of averages	21	FALSE	13.23
P03L	4	2	Number of averages	21	FALSE	16.98
P03L	5	4	Number of averages	21	FALSE	17.13
P03L	6	4	Number of averages	21	FALSE	20.33
P03L	7	6	Number of averages	21	FALSE	17.19
P03L	8	7	Number of averages	21	FALSE	17.29
P03L	9	10	Number of averages	21	FALSE	16.58
P03L	10	9	Number of averages	21	FALSE	18.65
P03L	11	12	Number of averages	21	FALSE	24.21
P03L	12	10	Number of averages	21	FALSE	26.03
P03R	1	2	Number of averages	21	FALSE	5.15
P03R	2	1	Number of averages	21	FALSE	2.57
P03R	3	4	Number of averages	21	FALSE	10.17
P03R	4	3	Number of averages	21	FALSE	7.56
P03R	5	3	Number of averages	21	FALSE	17.68
P03R	6	4	Number of averages	21	FALSE	12.99
P03R	7	8	Number of averages	21	FALSE	22.07
P03R	8	10	Number of averages	21	FALSE	23.03
P03R	9	7	Number of averages	21	FALSE	13.29
P03R	10	12	Number of averages	21	FALSE	22.58
P03R	11	9	Number of averages	21	FALSE	21.58
P03R	12	11	Number of averages	21	FALSE	19.74
P04	1	2	Number of averages	21	FALSE	10.03
P04	2	4	Number of averages	21	FALSE	11.15
P04	3	2	Number of averages	21	FALSE	10.17
P04	4	2	Number of averages	21	FALSE	10.89
P04	5	6	Number of averages	21	FALSE	8.9
P04	6	5	Number of averages	21	FALSE	9.87
P04	7	8	Number of averages	21	FALSE	8.99
P04	8	7	Number of averages	21	FALSE
P04	9	8	Number of averages	21	FALSE
P04	10	8	Number of averages	21	FALSE
P04	11	9	Number of averages	21	FALSE
P04	12	11	Number of averages	21	FALSE
P05L	1	2	Number of averages	21	FALSE	13.88
P05L	2	3	Number of averages	21	FALSE	13.28
P05L	3	4	Number of averages	21	FALSE	8.95
P05L	4	3	Number of averages	21	FALSE	10.82
P05L	5	7	Number of averages	21	FALSE	12.71
P05L	6	7	Number of averages	21	FALSE	13.03
P05L	7	5	Number of averages	21	FALSE	13.97
P05L	8	6	Number of averages	21	FALSE	14.94
P05L	9	8	Number of averages	21	FALSE	18.66
P05L	10	9	Number of averages	21	FALSE	18.11
P05L	11	12	Number of averages	21	FALSE	17.91
P05L	12	10	Number of averages	21	FALSE	20.81
P05R	1	3	Number of averages	21	FALSE	20.97
P05R	2	3	Number of averages	21	FALSE	21.31
P05R	3	1	Number of averages	21	FALSE	22.6
P05R	4	6	Number of averages	21	FALSE	18.2
P05R	5	3	Number of averages	21	FALSE	15.2
P05R	6	5	Number of averages	21	FALSE	19.43
P05R	7	6	Number of averages	21	FALSE	17.31
P05R	8	6	Number of averages	21	FALSE	19.99
P05R	9	7	Number of averages	21	FALSE	24.45
P05R	10	9	Number of averages	21	FALSE	23.28
P05R	11	10	Number of averages	21	FALSE	23.59
P05R	12	11	Number of averages	21	FALSE	23.46
P06	1	3	Number of averages	21	FALSE	13.03
P06	2	4	Number of averages	21	FALSE	8.79
P06	3	5	Number of averages	21	FALSE	11.62
P06	4	5	Number of averages	21	FALSE	13.16
P06	5	3	Number of averages	21	FALSE	10.16
P06	6	5	Number of averages	21	FALSE	10.93
P06	7	5	Number of averages	21	FALSE	11.25
P06	8	6	Number of averages	21	FALSE	14.07
P06	9	8	Number of averages	21	FALSE	13.14
P06	10	8	Number of averages	21	FALSE	12.65
P06	11	12	Number of averages	21	FALSE	14.39
P06	12	10	Number of averages	21	FALSE	13.52
P07	1	2	Number of averages	21	FALSE	10.87
P07	2	3	Number of averages	21	FALSE	9.26
P07	3	1	Number of averages	21	FALSE	16.16
P07	4	3	Number of averages	21	FALSE	17.69
P07	5	6	Number of averages	21	FALSE	18.3
P07	6	5	Number of averages	21	FALSE	28.72
P07	7	5	Number of averages	21	FALSE	27.87
P07	8	9	Number of averages	21	FALSE	24.87
P07	9	8	Number of averages	21	FALSE	20.08
P07	10	11	Number of averages	21	FALSE	16.82
P07	11	10	Number of averages	21	FALSE	15.14
P07	12	11	Number of averages	21	FALSE	24.36
P08	1	2	Number of averages	21	FALSE	9.19
P08	2	1	Number of averages	21	FALSE	9.77
P08	3	4	Number of averages	21	FALSE	10.79
P08	4	5	Number of averages	21	FALSE	10.12
P08	5	3	Number of averages	21	FALSE	5.14
P08	6	7	Number of averages	21	FALSE	11.78
P08	7	9	Number of averages	21	FALSE	13.12
P08	8	9	Number of averages	21	FALSE	12.52
P08	9	7	Number of averages	21	FALSE	14.9
P08	10	8	Number of averages	21	FALSE	13.56
P08	11	10	Number of averages	21	FALSE	12.85
P08	12	10	Number of averages	21	FALSE	14.22
P09	1	2	Number of averages	21	FALSE	11.33
P09	2	4	Number of averages	21	FALSE	10.05
P09	3	1	Number of averages	21	FALSE	9.19
P09	4	2	Number of averages	21	FALSE	7.01
P09	5	7	Number of averages	21	FALSE	11.11
P09	6	5	Number of averages	21	FALSE	12.83
P09	7	9	Number of averages	21	FALSE	16.71
P09	8	9	Number of averages	21	FALSE	13.84
P09	9	10	Number of averages	21	FALSE	13.54
P09	10	12	Number of averages	21	FALSE	12.18
P09	11	12	Number of averages	21	FALSE	13.97
P09	12	11	Number of averages	21	FALSE	20.8
P10	1	3	Number of averages	21	FALSE	11.39
P10	2	1	Number of averages	21	FALSE	11.4
P10	3	2	Number of averages	21	FALSE	11.57
P10	4	6	Number of averages	21	FALSE	6.09
P10	5	3	Number of averages	21	FALSE	8.37
P10	6	5	Number of averages	21	FALSE	7.62
P10	7	5	Number of averages	21	FALSE	11.44
P10	8	9	Number of averages	21	FALSE	10.27
P10	9	10	Number of averages	21	FALSE	14.54
P10	10	12	Number of averages	21	FALSE	7.4
P10	11	10	Number of averages	21	FALSE	9.07
P10	12	11	Number of averages	21	FALSE	11.96
P01	1	3	Number of averages	23	FALSE	12.61
P01	2	4	Number of averages	23	FALSE	9.05
P01	3	4	Number of averages	23	FALSE	7.29
P01	4	3	Number of averages	23	FALSE	8.49
P01	5	4	Number of averages	23	FALSE	10.13
P01	6	8	Number of averages	23	FALSE
P01	7	8	Number of averages	23	FALSE	16.9
P01	8	6	Number of averages	23	FALSE
P01	9	10	Number of averages	23	FALSE	14.32
P01	10	8	Number of averages	23	FALSE	8.9
P01	11	9	Number of averages	23	FALSE
P01	12	11	Number of averages	23	FALSE	16.31
P02L	1	2	Number of averages	23	FALSE	11.13
P02L	2	3	Number of averages	23	FALSE	12.23
P02L	3	5	Number of averages	23	FALSE	9.5
P02L	4	2	Number of averages	23	FALSE	9.37
P02L	5	4	Number of averages	23	FALSE	14.13
P02L	6	8	Number of averages	23	FALSE
P02L	7	5	Number of averages	23	FALSE
P02L	8	7	Number of averages	23	FALSE	17.99
P02L	9	11	Number of averages	23	FALSE	13.76
P02L	10	11	Number of averages	23	FALSE
P02L	11	9	Number of averages	23	FALSE
P02L	12	11	Number of averages	23	FALSE	10.65
P02R	1	2	Number of averages	23	FALSE	10.22
P02R	2	3	Number of averages	23	FALSE	10.03
P02R	3	4	Number of averages	23	FALSE	10.53
P02R	4	5	Number of averages	23	FALSE	12.5
P02R	5	6	Number of averages	23	FALSE	6.79
P02R	6	5	Number of averages	23	FALSE	10.68
P02R	7	5	Number of averages	23	FALSE	12.92
P02R	8	6	Number of averages	23	FALSE	14.56
P02R	9	10	Number of averages	23	FALSE	13.01
P02R	10	9	Number of averages	23	FALSE
P02R	11	10	Number of averages	23	FALSE	14.22
P02R	12	10	Number of averages	23	FALSE	14.05
P03L	1	3	Number of averages	23	FALSE	11.23
P03L	2	1	Number of averages	23	FALSE	9.35
P03L	3	1	Number of averages	23	FALSE	12.96
P03L	4	2	Number of averages	23	FALSE	16.99
P03L	5	4	Number of averages	23	FALSE	16.79
P03L	6	4	Number of averages	23	FALSE	19.97
P03L	7	6	Number of averages	23	FALSE	16.94
P03L	8	7	Number of averages	23	FALSE	17.18
P03L	9	10	Number of averages	23	FALSE	16.75
P03L	10	9	Number of averages	23	FALSE	18.29
P03L	11	12	Number of averages	23	FALSE	23.95
P03L	12	10	Number of averages	23	FALSE	25.72
P03R	1	2	Number of averages	23	FALSE	4.86
P03R	2	1	Number of averages	23	FALSE	2.79
P03R	3	4	Number of averages	23	FALSE	9.64
P03R	4	3	Number of averages	23	FALSE	6.85
P03R	5	3	Number of averages	23	FALSE	17.21
P03R	6	4	Number of averages	23	FALSE	12.94
P03R	7	8	Number of averages	23	FALSE	21.95
P03R	8	10	Number of averages	23	FALSE	22.91
P03R	9	7	Number of averages	23	FALSE	12.73
P03R	10	12	Number of averages	23	FALSE	22.27
P03R	11	9	Number of averages	23	FALSE	21.4
P03R	12	11	Number of averages	23	FALSE	18.83
P04	1	2	Number of averages	23	FALSE	10.01
P04	2	4	Number of averages	23	FALSE	11.06
P04	3	2	Number of averages	23	FALSE	9.7
P04	4	2	Number of averages	23	FALSE	10.59
P04	5	6	Number of averages	23	FALSE	8.48
P04	6	5	Number of averages	23	FALSE	9.35
P04	7	8	Number of averages	23	FALSE	8.55
P04	8	7	Number of averages	23	FALSE
P04	9	8	Number of averages	23	FALSE
P04	10	8	Number of averages	23	FALSE
P04	11	9	Number of averages	23	FALSE
P04	12	11	Number of averages	23	FALSE
P05L	1	2	Number of averages	23	FALSE	13.91
P05L	2	3	Number of averages	23	FALSE	13.12
P05L	3	4	Number of averages	23	FALSE	8.31
P05L	4	3	Number of averages	23	FALSE	10.5
P05L	5	7	Number of averages	23	FALSE	12.56
P05L	6	7	Number of averages	23	FALSE	12.9
P05L	7	5	Number of averages	23	FALSE	13.65
P05L	8	6	Number of averages	23	FALSE	14.74
P05L	9	8	Number of averages	23	FALSE	18.33
P05L	10	9	Number of averages	23	FALSE	17.73
P05L	11	12	Number of averages	23	FALSE	17.69
P05L	12	10	Number of averages	23	FALSE	20.77
P05R	1	3	Number of averages	23	FALSE	20.85
P05R	2	3	Number of averages	23	FALSE	21.09
P05R	3	1	Number of averages	23	FALSE	22.24
P05R	4	6	Number of averages	23	FALSE	18.15
P05R	5	3	Number of averages	23	FALSE	15.17
P05R	6	5	Number of averages	23	FALSE	19.18
P05R	7	6	Number of averages	23	FALSE	16.93
P05R	8	6	Number of averages	23	FALSE	19.66
P05R	9	7	Number of averages	23	FALSE	24.2
P05R	10	9	Number of averages	23	FALSE	22.97
P05R	11	10	Number of averages	23	FALSE	23.28
P05R	12	11	Number of averages	23	FALSE	23.08
P06	1	3	Number of averages	23	FALSE	12.93
P06	2	4	Number of averages	23	FALSE	8.83
P06	3	5	Number of averages	23	FALSE	11.69
P06	4	5	Number of averages	23	FALSE	13.13
P06	5	3	Number of averages	23	FALSE	10.06
P06	6	5	Number of averages	23	FALSE	10.6
P06	7	5	Number of averages	23	FALSE	11.11
P06	8	6	Number of averages	23	FALSE	13.48
P06	9	8	Number of averages	23	FALSE	12.89
P06	10	8	Number of averages	23	FALSE	12.48
P06	11	12	Number of averages	23	FALSE	14.16
P06	12	10	Number of averages	23	FALSE	12.13
P07	1	2	Number of averages	23	FALSE	10.55
P07	2	3	Number of averages	23	FALSE	9.26
P07	3	1	Number of averages	23	FALSE	16.1
P07	4	3	Number of averages	23	FALSE	17.36
P07	5	6	Number of averages	23	FALSE	18.22
P07	6	5	Number of averages	23	FALSE	28.64
P07	7	5	Number of averages	23	FALSE	28.03
P07	8	9	Number of averages	23	FALSE	24.6
P07	9	8	Number of averages	23	FALSE	20.05
P07	10	11	Number of averages	23	FALSE	16.7
P07	11	10	Number of averages	23	FALSE	15.13
P07	12	11	Number of averages	23	FALSE	24.54
P08	1	2	Number of averages	23	FALSE	9.17
P08	2	1	Number of averages	23	FALSE	9.51
P08	3	4	Number of averages	23	FALSE	10.57
P08	4	5	Number of averages	23	FALSE	9.59
P08	5	3	Number of averages	23	FALSE	5.24
P08	6	7	Number of averages	23	FALSE	11.64
P08	7	9	Number of averages	23	FALSE	13.19
P08	8	9	Number of averages	23	FALSE	12.41
P08	9	7	Number of averages	23	FALSE	14.65
P08	10	8	Number of averages	23	FALSE	13.1
P08	11	10	Number of averages	23	FALSE	12.85
P08	12	10	Number of averages	23	FALSE	14.15
P09	1	2	Number of averages	23	FALSE	11.26
P09	2	4	Number of averages	23	FALSE	9.94
P09	3	1	Number of averages	23	FALSE	8.93
P09	4	2	Number of averages	23	FALSE	6.72
P09	5	7	Number of averages	23	FALSE	10.91
P09	6	5	Number of averages	23	FALSE	12.56
P09	7	9	Number of averages	23	FALSE	16.32
P09	8	9	Number of averages	23	FALSE	13.71
P09	9	10	Number of averages	23	FALSE	13.35
P09	10	12	Number of averages	23	FALSE	11.92
P09	11	12	Number of averages	23	FALSE	13.85
P09	12	11	Number of averages	23	FALSE	20.76
P10	1	3	Number of averages	23	FALSE	11.3
P10	2	1	Number of averages	23	FALSE	11.46
P10	3	2	Number of averages	23	FALSE	11.43
P10	4	6	Number of averages	23	FALSE	6.12
P10	5	3	Number of averages	23	FALSE	8.18
P10	6	5	Number of averages	23	FALSE	7.5
P10	7	5	Number of averages	23	FALSE	11.41
P10	8	9	Number of averages	23	FALSE	10.11
P10	9	10	Number of averages	23	FALSE	14.66
P10	10	12	Number of averages	23	FALSE	6.95
P10	11	10	Number of averages	23	FALSE	8.93
P10	12	11	Number of averages	23	FALSE	11.65
P01	1	3	Number of averages	25	FALSE	12.47
P01	2	4	Number of averages	25	FALSE	8.49
P01	3	4	Number of averages	25	FALSE	7.19
P01	4	3	Number of averages	25	FALSE	7.65
P01	5	4	Number of averages	25	FALSE	9.78
P01	6	8	Number of averages	25	FALSE
P01	7	8	Number of averages	25	FALSE
P01	8	6	Number of averages	25	FALSE
P01	9	10	Number of averages	25	FALSE	14.03
P01	10	8	Number of averages	25	FALSE	8.75
P01	11	9	Number of averages	25	FALSE
P01	12	11	Number of averages	25	FALSE	16
P02L	1	2	Number of averages	25	FALSE	11.09
P02L	2	3	Number of averages	25	FALSE	12.09
P02L	3	5	Number of averages	25	FALSE	8.91
P02L	4	2	Number of averages	25	FALSE	8.65
P02L	5	4	Number of averages	25	FALSE	14.05
P02L	6	8	Number of averages	25	FALSE
P02L	7	5	Number of averages	25	FALSE
P02L	8	7	Number of averages	25	FALSE	17.68
P02L	9	11	Number of averages	25	FALSE	13.53
P02L	10	11	Number of averages	25	FALSE
P02L	11	9	Number of averages	25	FALSE
P02L	12	11	Number of averages	25	FALSE	10.54
P02R	1	2	Number of averages	25	FALSE	10.22
P02R	2	3	Number of averages	25	FALSE	9.72
P02R	3	4	Number of averages	25	FALSE	10.08
P02R	4	5	Number of averages	25	FALSE	12.37
P02R	5	6	Number of averages	25	FALSE	6.62
P02R	6	5	Number of averages	25	FALSE	10.26
P02R	7	5	Number of averages	25	FALSE	12.89
P02R	8	6	Number of averages	25	FALSE	14.49
P02R	9	10	Number of averages	25	FALSE	13.16
P02R	10	9	Number of averages	25	FALSE
P02R	11	10	Number of averages	25	FALSE	14.14
P02R	12	10	Number of averages	25	FALSE	14.07
P03L	1	3	Number of averages	25	FALSE	11.15
P03L	2	1	Number of averages	25	FALSE	9.35
P03L	3	1	Number of averages	25	FALSE	12.68
P03L	4	2	Number of averages	25	FALSE	16.67
P03L	5	4	Number of averages	25	FALSE	16.52
P03L	6	4	Number of averages	25	FALSE	19.9
P03L	7	6	Number of averages	25	FALSE	16.15
P03L	8	7	Number of averages	25	FALSE	16.91
P03L	9	10	Number of averages	25	FALSE	16.59
P03L	10	9	Number of averages	25	FALSE	18.11
P03L	11	12	Number of averages	25	FALSE	23.67
P03L	12	10	Number of averages	25	FALSE	25.51
P03R	1	2	Number of averages	25	FALSE	4.85
P03R	2	1	Number of averages	25	FALSE	4.59
P03R	3	4	Number of averages	25	FALSE	9.58
P03R	4	3	Number of averages	25	FALSE	6.72
P03R	5	3	Number of averages	25	FALSE	16.86
P03R	6	4	Number of averages	25	FALSE	12.81
P03R	7	8	Number of averages	25	FALSE	22
P03R	8	10	Number of averages	25	FALSE	22.9
P03R	9	7	Number of averages	25	FALSE	12.83
P03R	10	12	Number of averages	25	FALSE	21.87
P03R	11	9	Number of averages	25	FALSE	21.27
P03R	12	11	Number of averages	25	FALSE	16.82
P04	1	2	Number of averages	25	FALSE	9.9
P04	2	4	Number of averages	25	FALSE	10.87
P04	3	2	Number of averages	25	FALSE	9.14
P04	4	2	Number of averages	25	FALSE	10.25
P04	5	6	Number of averages	25	FALSE	7.96
P04	6	5	Number of averages	25	FALSE	8.95
P04	7	8	Number of averages	25	FALSE	8.28
P04	8	7	Number of averages	25	FALSE
P04	9	8	Number of averages	25	FALSE
P04	10	8	Number of averages	25	FALSE
P04	11	9	Number of averages	25	FALSE
P04	12	11	Number of averages	25	FALSE
P05L	1	2	Number of averages	25	FALSE	13.78
P05L	2	3	Number of averages	25	FALSE	12.94
P05L	3	4	Number of averages	25	FALSE	7.82
P05L	4	3	Number of averages	25	FALSE	10.18
P05L	5	7	Number of averages	25	FALSE	12.42
P05L	6	7	Number of averages	25	FALSE	12.73
P05L	7	5	Number of averages	25	FALSE	13.35
P05L	8	6	Number of averages	25	FALSE	14.56
P05L	9	8	Number of averages	25	FALSE	17.98
P05L	10	9	Number of averages	25	FALSE	17.6
P05L	11	12	Number of averages	25	FALSE	17.46
P05L	12	10	Number of averages	25	FALSE	20.41
P05R	1	3	Number of averages	25	FALSE	20.89
P05R	2	3	Number of averages	25	FALSE	20.93
P05R	3	1	Number of averages	25	FALSE	21.84
P05R	4	6	Number of averages	25	FALSE	17.56
P05R	5	3	Number of averages	25	FALSE	15.04
P05R	6	5	Number of averages	25	FALSE	18.83
P05R	7	6	Number of averages	25	FALSE	16.98
P05R	8	6	Number of averages	25	FALSE	19.44
P05R	9	7	Number of averages	25	FALSE	23.75
P05R	10	9	Number of averages	25	FALSE	22.55
P05R	11	10	Number of averages	25	FALSE	23.2
P05R	12	11	Number of averages	25	FALSE	22.68
P06	1	3	Number of averages	25	FALSE	12.71
P06	2	4	Number of averages	25	FALSE	8.64
P06	3	5	Number of averages	25	FALSE	11.55
P06	4	5	Number of averages	25	FALSE	12.9
P06	5	3	Number of averages	25	FALSE	9.46
P06	6	5	Number of averages	25	FALSE	10.31
P06	7	5	Number of averages	25	FALSE	10.79
P06	8	6	Number of averages	25	FALSE	13.33
P06	9	8	Number of averages	25	FALSE	12.6
P06	10	8	Number of averages	25	FALSE	12.25
P06	11	12	Number of averages	25	FALSE	13.95
P06	12	10	Number of averages	25	FALSE	11.9
P07	1	2	Number of averages	25	FALSE	10.59
P07	2	3	Number of averages	25	FALSE	9.24
P07	3	1	Number of averages	25	FALSE	15.84
P07	4	3	Number of averages	25	FALSE	17.21
P07	5	6	Number of averages	25	FALSE	17.8
P07	6	5	Number of averages	25	FALSE	28.32
P07	7	5	Number of averages	25	FALSE	28.06
P07	8	9	Number of averages	25	FALSE	24.55
P07	9	8	Number of averages	25	FALSE	19.92
P07	10	11	Number of averages	25	FALSE	16.68
P07	11	10	Number of averages	25	FALSE	15.14
P07	12	11	Number of averages	25	FALSE	24.57
P08	1	2	Number of averages	25	FALSE	9.09
P08	2	1	Number of averages	25	FALSE	9.25
P08	3	4	Number of averages	25	FALSE	10.22
P08	4	5	Number of averages	25	FALSE	9.1
P08	5	3	Number of averages	25	FALSE	5.47
P08	6	7	Number of averages	25	FALSE	11.56
P08	7	9	Number of averages	25	FALSE	13.04
[truncated: 653 more rows]

## Sheet: FG-SNR Time window
Implant ID	Stimulating Electrode	Recording Electrode	Processing Options	Option	Baseline	ECAP Threshold (nC)
P01	1	3	Time window option	separated	TRUE	14.13
P01	2	4	Time window option	separated	TRUE
P01	3	4	Time window option	separated	TRUE	10
P01	4	3	Time window option	separated	TRUE	10.24
P01	5	4	Time window option	separated	TRUE	12.25
P01	6	8	Time window option	separated	TRUE	14.22
P01	7	8	Time window option	separated	TRUE	18.59
P01	8	6	Time window option	separated	TRUE
P01	9	10	Time window option	separated	TRUE	16.95
P01	10	8	Time window option	separated	TRUE	12.27
P01	11	9	Time window option	separated	TRUE
P01	12	11	Time window option	separated	TRUE	17.76
P02L	1	2	Time window option	separated	TRUE	13.11
P02L	2	3	Time window option	separated	TRUE	13.32
P02L	3	5	Time window option	separated	TRUE	10.9
P02L	4	2	Time window option	separated	TRUE	11.22
P02L	5	4	Time window option	separated	TRUE	15.77
P02L	6	8	Time window option	separated	TRUE
P02L	7	5	Time window option	separated	TRUE	17.23
P02L	8	7	Time window option	separated	TRUE	20.13
P02L	9	11	Time window option	separated	TRUE	16.02
P02L	10	11	Time window option	separated	TRUE	14.51
P02L	11	9	Time window option	separated	TRUE
P02L	12	11	Time window option	separated	TRUE
P02R	1	2	Time window option	separated	TRUE	11.41
P02R	2	3	Time window option	separated	TRUE	11.19
P02R	3	4	Time window option	separated	TRUE	12.56
P02R	4	5	Time window option	separated	TRUE	13.79
P02R	5	6	Time window option	separated	TRUE	8.79
P02R	6	5	Time window option	separated	TRUE	13.59
P02R	7	5	Time window option	separated	TRUE	14.45
P02R	8	6	Time window option	separated	TRUE	17.52
P02R	9	10	Time window option	separated	TRUE	14.59
P02R	10	9	Time window option	separated	TRUE
P02R	11	10	Time window option	separated	TRUE	16.3
P02R	12	10	Time window option	separated	TRUE	15.51
P03L	1	3	Time window option	separated	TRUE	12.11
P03L	2	1	Time window option	separated	TRUE	10.63
P03L	3	1	Time window option	separated	TRUE	14.6
P03L	4	2	Time window option	separated	TRUE	19.48
P03L	5	4	Time window option	separated	TRUE	21.11
P03L	6	4	Time window option	separated	TRUE	23.7
P03L	7	6	Time window option	separated	TRUE	19.42
P03L	8	7	Time window option	separated	TRUE	18.85
P03L	9	10	Time window option	separated	TRUE	22.69
P03L	10	9	Time window option	separated	TRUE	22.97
P03L	11	12	Time window option	separated	TRUE	34.95
P03L	12	10	Time window option	separated	TRUE	27.49
P03R	1	2	Time window option	separated	TRUE	6.28
P03R	2	1	Time window option	separated	TRUE	8.28
P03R	3	4	Time window option	separated	TRUE	11.48
P03R	4	3	Time window option	separated	TRUE	10.05
P03R	5	3	Time window option	separated	TRUE	19.93
P03R	6	4	Time window option	separated	TRUE	19.18
P03R	7	8	Time window option	separated	TRUE	28.2
P03R	8	10	Time window option	separated	TRUE	27.92
P03R	9	7	Time window option	separated	TRUE	20.24
P03R	10	12	Time window option	separated	TRUE	29.4
P03R	11	9	Time window option	separated	TRUE	25.66
P03R	12	11	Time window option	separated	TRUE	18.85
P04	1	2	Time window option	separated	TRUE	10.66
P04	2	4	Time window option	separated	TRUE	12.13
P04	3	2	Time window option	separated	TRUE	11.23
P04	4	2	Time window option	separated	TRUE	12.06
P04	5	6	Time window option	separated	TRUE	10.94
P04	6	5	Time window option	separated	TRUE	11.74
P04	7	8	Time window option	separated	TRUE	10.67
P04	8	7	Time window option	separated	TRUE	12.64
P04	9	8	Time window option	separated	TRUE
P04	10	8	Time window option	separated	TRUE
P04	11	9	Time window option	separated	TRUE
P04	12	11	Time window option	separated	TRUE
P05L	1	2	Time window option	separated	TRUE	15.11
P05L	2	3	Time window option	separated	TRUE	14.09
P05L	3	4	Time window option	separated	TRUE	9.94
P05L	4	3	Time window option	separated	TRUE	11.89
P05L	5	7	Time window option	separated	TRUE	13.8
P05L	6	7	Time window option	separated	TRUE	15.05
P05L	7	5	Time window option	separated	TRUE	15.34
P05L	8	6	Time window option	separated	TRUE	17.06
P05L	9	8	Time window option	separated	TRUE	21.48
P05L	10	9	Time window option	separated	TRUE	20.27
P05L	11	12	Time window option	separated	TRUE	21.88
P05L	12	10	Time window option	separated	TRUE	23.67
P05R	1	3	Time window option	separated	TRUE	23.95
P05R	2	3	Time window option	separated	TRUE	23.67
P05R	3	1	Time window option	separated	TRUE	24.55
P05R	4	6	Time window option	separated	TRUE	23.39
P05R	5	3	Time window option	separated	TRUE	18.49
P05R	6	5	Time window option	separated	TRUE	20.75
P05R	7	6	Time window option	separated	TRUE	20.54
P05R	8	6	Time window option	separated	TRUE	22.08
P05R	9	7	Time window option	separated	TRUE	25.84
P05R	10	9	Time window option	separated	TRUE	25.46
P05R	11	10	Time window option	separated	TRUE	26.28
P05R	12	11	Time window option	separated	TRUE	25.65
P06	1	3	Time window option	separated	TRUE	13.75
P06	2	4	Time window option	separated	TRUE	12.25
P06	3	5	Time window option	separated	TRUE	12.66
P06	4	5	Time window option	separated	TRUE	14.78
P06	5	3	Time window option	separated	TRUE	11.75
P06	6	5	Time window option	separated	TRUE	12.62
P06	7	5	Time window option	separated	TRUE	13.35
P06	8	6	Time window option	separated	TRUE	15.78
P06	9	8	Time window option	separated	TRUE	14.48
P06	10	8	Time window option	separated	TRUE	13.9
P06	11	12	Time window option	separated	TRUE	16.06
P06	12	10	Time window option	separated	TRUE	17.72
P07	1	2	Time window option	separated	TRUE	15.97
P07	2	3	Time window option	separated	TRUE	17.67
P07	3	1	Time window option	separated	TRUE	20.19
P07	4	3	Time window option	separated	TRUE	21.2
P07	5	6	Time window option	separated	TRUE	20.97
P07	6	5	Time window option	separated	TRUE	32.2
P07	7	5	Time window option	separated	TRUE	29.53
P07	8	9	Time window option	separated	TRUE	26.1
P07	9	8	Time window option	separated	TRUE	22.88
P07	10	11	Time window option	separated	TRUE	18.76
P07	11	10	Time window option	separated	TRUE	17.99
P07	12	11	Time window option	separated	TRUE	26.49
P08	1	2	Time window option	separated	TRUE	11.89
P08	2	1	Time window option	separated	TRUE	10.97
P08	3	4	Time window option	separated	TRUE	12.37
P08	4	5	Time window option	separated	TRUE	11.86
P08	5	3	Time window option	separated	TRUE	8.81
P08	6	7	Time window option	separated	TRUE	14.36
P08	7	9	Time window option	separated	TRUE	15.08
P08	8	9	Time window option	separated	TRUE	13.59
P08	9	7	Time window option	separated	TRUE	17.44
P08	10	8	Time window option	separated	TRUE	16.02
P08	11	10	Time window option	separated	TRUE	14.21
P08	12	10	Time window option	separated	TRUE	15.59
P09	1	2	Time window option	separated	TRUE	12.46
P09	2	4	Time window option	separated	TRUE	11.2
P09	3	1	Time window option	separated	TRUE	11.19
P09	4	2	Time window option	separated	TRUE	10.19
P09	5	7	Time window option	separated	TRUE	13.32
P09	6	5	Time window option	separated	TRUE	13.75
P09	7	9	Time window option	separated	TRUE	18.51
P09	8	9	Time window option	separated	TRUE	15.99
P09	9	10	Time window option	separated	TRUE	15.4
P09	10	12	Time window option	separated	TRUE	14.17
P09	11	12	Time window option	separated	TRUE	15.58
P09	12	11	Time window option	separated	TRUE	23.03
P10	1	3	Time window option	separated	TRUE	12.73
P10	2	1	Time window option	separated	TRUE	13.3
P10	3	2	Time window option	separated	TRUE	12.33
P10	4	6	Time window option	separated	TRUE	10.02
P10	5	3	Time window option	separated	TRUE	10.98
P10	6	5	Time window option	separated	TRUE	9.5
P10	7	5	Time window option	separated	TRUE	12.09
P10	8	9	Time window option	separated	TRUE	12.96
P10	9	10	Time window option	separated	TRUE	15.97
P10	10	12	Time window option	separated	TRUE	10.32
P10	11	10	Time window option	separated	TRUE	11.75
P10	12	11	Time window option	separated	TRUE	14.08
P01	1	3	Time window option	adjacent	FALSE	14.06
P01	2	4	Time window option	adjacent	FALSE	10.88
P01	3	4	Time window option	adjacent	FALSE	9.62
P01	4	3	Time window option	adjacent	FALSE	10.13
P01	5	4	Time window option	adjacent	FALSE	11.56
P01	6	8	Time window option	adjacent	FALSE	14.22
P01	7	8	Time window option	adjacent	FALSE	18.43
P01	8	6	Time window option	adjacent	FALSE
P01	9	10	Time window option	adjacent	FALSE	16.82
P01	10	8	Time window option	adjacent	FALSE	11.51
P01	11	9	Time window option	adjacent	FALSE
P01	12	11	Time window option	adjacent	FALSE	17.74
P02L	1	2	Time window option	adjacent	FALSE	13.05
P02L	2	3	Time window option	adjacent	FALSE	13.27
P02L	3	5	Time window option	adjacent	FALSE	10.91
P02L	4	2	Time window option	adjacent	FALSE	10.97
P02L	5	4	Time window option	adjacent	FALSE	15.94
P02L	6	8	Time window option	adjacent	FALSE
P02L	7	5	Time window option	adjacent	FALSE	16.95
P02L	8	7	Time window option	adjacent	FALSE	20.01
P02L	9	11	Time window option	adjacent	FALSE	15.78
P02L	10	11	Time window option	adjacent	FALSE	14.55
P02L	11	9	Time window option	adjacent	FALSE
P02L	12	11	Time window option	adjacent	FALSE
P02R	1	2	Time window option	adjacent	FALSE	11.27
P02R	2	3	Time window option	adjacent	FALSE	11.24
P02R	3	4	Time window option	adjacent	FALSE	12.3
P02R	4	5	Time window option	adjacent	FALSE	13.62
P02R	5	6	Time window option	adjacent	FALSE	8.77
P02R	6	5	Time window option	adjacent	FALSE	13.8
P02R	7	5	Time window option	adjacent	FALSE	14.49
P02R	8	6	Time window option	adjacent	FALSE	17.57
P02R	9	10	Time window option	adjacent	FALSE	14.65
P02R	10	9	Time window option	adjacent	FALSE
P02R	11	10	Time window option	adjacent	FALSE	16.47
P02R	12	10	Time window option	adjacent	FALSE	15.38
P03L	1	3	Time window option	adjacent	FALSE	11.31
P03L	2	1	Time window option	adjacent	FALSE	10.69
P03L	3	1	Time window option	adjacent	FALSE	14.52
P03L	4	2	Time window option	adjacent	FALSE	17.33
P03L	5	4	Time window option	adjacent	FALSE	19.57
P03L	6	4	Time window option	adjacent	FALSE	22
P03L	7	6	Time window option	adjacent	FALSE	18.58
P03L	8	7	Time window option	adjacent	FALSE	18.89
P03L	9	10	Time window option	adjacent	FALSE	22.54
P03L	10	9	Time window option	adjacent	FALSE	20.75
P03L	11	12	Time window option	adjacent	FALSE	26.5
P03L	12	10	Time window option	adjacent	FALSE	27.29
P03R	1	2	Time window option	adjacent	FALSE	6.24
P03R	2	1	Time window option	adjacent	FALSE	6.28
P03R	3	4	Time window option	adjacent	FALSE	11.86
P03R	4	3	Time window option	adjacent	FALSE	10.11
P03R	5	3	Time window option	adjacent	FALSE	18.78
P03R	6	4	Time window option	adjacent	FALSE	18.24
P03R	7	8	Time window option	adjacent	FALSE	24.22
P03R	8	10	Time window option	adjacent	FALSE	24.52
P03R	9	7	Time window option	adjacent	FALSE	17.67
P03R	10	12	Time window option	adjacent	FALSE	21.65
P03R	11	9	Time window option	adjacent	FALSE	20.93
P03R	12	11	Time window option	adjacent	FALSE	18.58
P04	1	2	Time window option	adjacent	FALSE	10.78
P04	2	4	Time window option	adjacent	FALSE	12.18
P04	3	2	Time window option	adjacent	FALSE	11.19
P04	4	2	Time window option	adjacent	FALSE	11.64
P04	5	6	Time window option	adjacent	FALSE	10.39
P04	6	5	Time window option	adjacent	FALSE	10.83
P04	7	8	Time window option	adjacent	FALSE	10.66
P04	8	7	Time window option	adjacent	FALSE	12.61
P04	9	8	Time window option	adjacent	FALSE
P04	10	8	Time window option	adjacent	FALSE
P04	11	9	Time window option	adjacent	FALSE
P04	12	11	Time window option	adjacent	FALSE
P05L	1	2	Time window option	adjacent	FALSE	15.05
P05L	2	3	Time window option	adjacent	FALSE	14.08
P05L	3	4	Time window option	adjacent	FALSE	10.02
P05L	4	3	Time window option	adjacent	FALSE	11.17
P05L	5	7	Time window option	adjacent	FALSE	13.7
P05L	6	7	Time window option	adjacent	FALSE	15.03
P05L	7	5	Time window option	adjacent	FALSE	15.15
P05L	8	6	Time window option	adjacent	FALSE	16.81
P05L	9	8	Time window option	adjacent	FALSE	21.49
P05L	10	9	Time window option	adjacent	FALSE	20
P05L	11	12	Time window option	adjacent	FALSE	21.76
P05L	12	10	Time window option	adjacent	FALSE	23.67
P05R	1	3	Time window option	adjacent	FALSE	21.4
P05R	2	3	Time window option	adjacent	FALSE	23.3
P05R	3	1	Time window option	adjacent	FALSE	23.11
P05R	4	6	Time window option	adjacent	FALSE	20.94
P05R	5	3	Time window option	adjacent	FALSE	16.93
P05R	6	5	Time window option	adjacent	FALSE	20.41
P05R	7	6	Time window option	adjacent	FALSE	20.37
P05R	8	6	Time window option	adjacent	FALSE	22.46
P05R	9	7	Time window option	adjacent	FALSE	25.84
P05R	10	9	Time window option	adjacent	FALSE	25.46
P05R	11	10	Time window option	adjacent	FALSE	26.22
P05R	12	11	Time window option	adjacent	FALSE	25.59
P06	1	3	Time window option	adjacent	FALSE	13.84
P06	2	4	Time window option	adjacent	FALSE	11.4
P06	3	5	Time window option	adjacent	FALSE	12.66
P06	4	5	Time window option	adjacent	FALSE	13.9
P06	5	3	Time window option	adjacent	FALSE	11.83
P06	6	5	Time window option	adjacent	FALSE	12.71
P06	7	5	Time window option	adjacent	FALSE	13.21
P06	8	6	Time window option	adjacent	FALSE	15.57
P06	9	8	Time window option	adjacent	FALSE	13.87
P06	10	8	Time window option	adjacent	FALSE	13.88
P06	11	12	Time window option	adjacent	FALSE	15.46
P06	12	10	Time window option	adjacent	FALSE	15.15
P07	1	2	Time window option	adjacent	FALSE	14.5
P07	2	3	Time window option	adjacent	FALSE	14.83
P07	3	1	Time window option	adjacent	FALSE	18.96
P07	4	3	Time window option	adjacent	FALSE	19.75
P07	5	6	Time window option	adjacent	FALSE	20
P07	6	5	Time window option	adjacent	FALSE	30.77
P07	7	5	Time window option	adjacent	FALSE	28.79
P07	8	9	Time window option	adjacent	FALSE	24.41
P07	9	8	Time window option	adjacent	FALSE	21.83
P07	10	11	Time window option	adjacent	FALSE	18.55
P07	11	10	Time window option	adjacent	FALSE	17.63
P07	12	11	Time window option	adjacent	FALSE	26.47
P08	1	2	Time window option	adjacent	FALSE	10.61
P08	2	1	Time window option	adjacent	FALSE	10.92
P08	3	4	Time window option	adjacent	FALSE	12.44
P08	4	5	Time window option	adjacent	FALSE	11.51
P08	5	3	Time window option	adjacent	FALSE	8.06
P08	6	7	Time window option	adjacent	FALSE	13.58
P08	7	9	Time window option	adjacent	FALSE	13.26
P08	8	9	Time window option	adjacent	FALSE	13.58
P08	9	7	Time window option	adjacent	FALSE	16.46
P08	10	8	Time window option	adjacent	FALSE	14.7
P08	11	10	Time window option	adjacent	FALSE	14.07
P08	12	10	Time window option	adjacent	FALSE	14.68
P09	1	2	Time window option	adjacent	FALSE	11.91
P09	2	4	Time window option	adjacent	FALSE	9.72
P09	3	1	Time window option	adjacent	FALSE	10.63
P09	4	2	Time window option	adjacent	FALSE	9.39
P09	5	7	Time window option	adjacent	FALSE	13.05
P09	6	5	Time window option	adjacent	FALSE	13.66
P09	7	9	Time window option	adjacent	FALSE	18.2
P09	8	9	Time window option	adjacent	FALSE	15.67
P09	9	10	Time window option	adjacent	FALSE	15.4
P09	10	12	Time window option	adjacent	FALSE	13.61
P09	11	12	Time window option	adjacent	FALSE	14.83
P09	12	11	Time window option	adjacent	FALSE	23.1
P10	1	3	Time window option	adjacent	FALSE	12.7
P10	2	1	Time window option	adjacent	FALSE	13.3
P10	3	2	Time window option	adjacent	FALSE	12.51
P10	4	6	Time window option	adjacent	FALSE	8.96
P10	5	3	Time window option	adjacent	FALSE	10.61
P10	6	5	Time window option	adjacent	FALSE	9.66
P10	7	5	Time window option	adjacent	FALSE	12.09
P10	8	9	Time window option	adjacent	FALSE	11.21
P10	9	10	Time window option	adjacent	FALSE	15.96
P10	10	12	Time window option	adjacent	FALSE	10.32
P10	11	10	Time window option	adjacent	FALSE	11.75
P10	12	11	Time window option	adjacent	FALSE	13.27
P01	1	3	Time window option	Gaussian	FALSE	14.06
P01	2	4	Time window option	Gaussian	FALSE	10.4
P01	3	4	Time window option	Gaussian	FALSE	9.78
P01	4	3	Time window option	Gaussian	FALSE	10.39
P01	5	4	Time window option	Gaussian	FALSE	12.08
P01	6	8	Time window option	Gaussian	FALSE	14.16
P01	7	8	Time window option	Gaussian	FALSE	18.33
P01	8	6	Time window option	Gaussian	FALSE
P01	9	10	Time window option	Gaussian	FALSE	14.78
P01	10	8	Time window option	Gaussian	FALSE	10.97
P01	11	9	Time window option	Gaussian	FALSE
P01	12	11	Time window option	Gaussian	FALSE
P02L	1	2	Time window option	Gaussian	FALSE	12.95
P02L	2	3	Time window option	Gaussian	FALSE	12.83
P02L	3	5	Time window option	Gaussian	FALSE	11.09
P02L	4	2	Time window option	Gaussian	FALSE	10.54
P02L	5	4	Time window option	Gaussian	FALSE	16.42
P02L	6	8	Time window option	Gaussian	FALSE
P02L	7	5	Time window option	Gaussian	FALSE	16.93
P02L	8	7	Time window option	Gaussian	FALSE	18.38
P02L	9	11	Time window option	Gaussian	FALSE	15.51
P02L	10	11	Time window option	Gaussian	FALSE	14.02
P02L	11	9	Time window option	Gaussian	FALSE
P02L	12	11	Time window option	Gaussian	FALSE
P02R	1	2	Time window option	Gaussian	FALSE	11.13
P02R	2	3	Time window option	Gaussian	FALSE	11.32
P02R	3	4	Time window option	Gaussian	FALSE	12.45
P02R	4	5	Time window option	Gaussian	FALSE	13.59
P02R	5	6	Time window option	Gaussian	FALSE	9.25
P02R	6	5	Time window option	Gaussian	FALSE	13.95
P02R	7	5	Time window option	Gaussian	FALSE	14.7
P02R	8	6	Time window option	Gaussian	FALSE
P02R	9	10	Time window option	Gaussian	FALSE	14.98
P02R	10	9	Time window option	Gaussian	FALSE
P02R	11	10	Time window option	Gaussian	FALSE	16.9
P02R	12	10	Time window option	Gaussian	FALSE	15.6
P03L	1	3	Time window option	Gaussian	FALSE	10.3
P03L	2	1	Time window option	Gaussian	FALSE	10.62
P03L	3	1	Time window option	Gaussian	FALSE	13.85
P03L	4	2	Time window option	Gaussian	FALSE	16.3
P03L	5	4	Time window option	Gaussian	FALSE	19.19
P03L	6	4	Time window option	Gaussian	FALSE	19.49
P03L	7	6	Time window option	Gaussian	FALSE	16.85
P03L	8	7	Time window option	Gaussian	FALSE	17.81
P03L	9	10	Time window option	Gaussian	FALSE	18.58
P03L	10	9	Time window option	Gaussian	FALSE	19.47
P03L	11	12	Time window option	Gaussian	FALSE	20.83
P03L	12	10	Time window option	Gaussian	FALSE	24.52
P03R	1	2	Time window option	Gaussian	FALSE	6.24
P03R	2	1	Time window option	Gaussian	FALSE	5.91
P03R	3	4	Time window option	Gaussian	FALSE	11
P03R	4	3	Time window option	Gaussian	FALSE	10.37
P03R	5	3	Time window option	Gaussian	FALSE	16.2
P03R	6	4	Time window option	Gaussian	FALSE	14.47
P03R	7	8	Time window option	Gaussian	FALSE	24.02
P03R	8	10	Time window option	Gaussian	FALSE	21.4
P03R	9	7	Time window option	Gaussian	FALSE	12.74
P03R	10	12	Time window option	Gaussian	FALSE	21.4
P03R	11	9	Time window option	Gaussian	FALSE	19.42
P03R	12	11	Time window option	Gaussian	FALSE	16.45
P04	1	2	Time window option	Gaussian	FALSE	11.34
P04	2	4	Time window option	Gaussian	FALSE	12.1
P04	3	2	Time window option	Gaussian	FALSE	11.06
P04	4	2	Time window option	Gaussian	FALSE	11.42
P04	5	6	Time window option	Gaussian	FALSE	10.32
P04	6	5	Time window option	Gaussian	FALSE	10.76
P04	7	8	Time window option	Gaussian	FALSE	10.63
P04	8	7	Time window option	Gaussian	FALSE	12.37
P04	9	8	Time window option	Gaussian	FALSE	13.04
P04	10	8	Time window option	Gaussian	FALSE	12.04
P04	11	9	Time window option	Gaussian	FALSE
P04	12	11	Time window option	Gaussian	FALSE
P05L	1	2	Time window option	Gaussian	FALSE	14.97
P05L	2	3	Time window option	Gaussian	FALSE	13.96
P05L	3	4	Time window option	Gaussian	FALSE	10.17
P05L	4	3	Time window option	Gaussian	FALSE	12.03
P05L	5	7	Time window option	Gaussian	FALSE	13.84
P05L	6	7	Time window option	Gaussian	FALSE	14.82
P05L	7	5	Time window option	Gaussian	FALSE	15.08
P05L	8	6	Time window option	Gaussian	FALSE	16.56
P05L	9	8	Time window option	Gaussian	FALSE	21.43
P05L	10	9	Time window option	Gaussian	FALSE	19.95
P05L	11	12	Time window option	Gaussian	FALSE	21.65
P05L	12	10	Time window option	Gaussian	FALSE	24.42
P05R	1	3	Time window option	Gaussian	FALSE	20.51
P05R	2	3	Time window option	Gaussian	FALSE	22.17
P05R	3	1	Time window option	Gaussian	FALSE	22.97
P05R	4	6	Time window option	Gaussian	FALSE	18.58
P05R	5	3	Time window option	Gaussian	FALSE	16.2
P05R	6	5	Time window option	Gaussian	FALSE	19.81
P05R	7	6	Time window option	Gaussian	FALSE	19.59
P05R	8	6	Time window option	Gaussian	FALSE	22.25
P05R	9	7	Time window option	Gaussian	FALSE	25.84
P05R	10	9	Time window option	Gaussian	FALSE	24.45
P05R	11	10	Time window option	Gaussian	FALSE	24.52
P05R	12	11	Time window option	Gaussian	FALSE	25
P06	1	3	Time window option	Gaussian	FALSE	14.83
P06	2	4	Time window option	Gaussian	FALSE	11.68
P06	3	5	Time window option	Gaussian	FALSE	14.78
P06	4	5	Time window option	Gaussian	FALSE	13.36
P06	5	3	Time window option	Gaussian	FALSE	11.75
P06	6	5	Time window option	Gaussian	FALSE	12.64
P06	7	5	Time window option	Gaussian	FALSE	12.68
P06	8	6	Time window option	Gaussian	FALSE	14.68
P06	9	8	Time window option	Gaussian	FALSE	13.33
P06	10	8	Time window option	Gaussian	FALSE	12.28
P06	11	12	Time window option	Gaussian	FALSE	14.21
P06	12	10	Time window option	Gaussian	FALSE	13.61
P07	1	2	Time window option	Gaussian	FALSE	11.96
P07	2	3	Time window option	Gaussian	FALSE	11.74
P07	3	1	Time window option	Gaussian	FALSE	19.37
P07	4	3	Time window option	Gaussian	FALSE	18.8
P07	5	6	Time window option	Gaussian	FALSE	18.8
P07	6	5	Time window option	Gaussian	FALSE	30.41
P07	7	5	Time window option	Gaussian	FALSE	26.06
P07	8	9	Time window option	Gaussian	FALSE	23.83
P07	9	8	Time window option	Gaussian	FALSE	21.26
P07	10	11	Time window option	Gaussian	FALSE	18.05
P07	11	10	Time window option	Gaussian	FALSE	16.71
P07	12	11	Time window option	Gaussian	FALSE	26.63
P08	1	2	Time window option	Gaussian	FALSE	9.64
P08	2	1	Time window option	Gaussian	FALSE	9.75
P08	3	4	Time window option	Gaussian	FALSE	12.42
P08	4	5	Time window option	Gaussian	FALSE	10.91
P08	5	3	Time window option	Gaussian	FALSE	7.31
P08	6	7	Time window option	Gaussian	FALSE	12.91
P08	7	9	Time window option	Gaussian	FALSE	12.94
P08	8	9	Time window option	Gaussian	FALSE	13.17
P08	9	7	Time window option	Gaussian	FALSE	15.63
P08	10	8	Time window option	Gaussian	FALSE	14.48
P08	11	10	Time window option	Gaussian	FALSE	13.91
P08	12	10	Time window option	Gaussian	FALSE	13.52
P09	1	2	Time window option	Gaussian	FALSE	11.13
P09	2	4	Time window option	Gaussian	FALSE	9.53
P09	3	1	Time window option	Gaussian	FALSE	9.98
P09	4	2	Time window option	Gaussian	FALSE	8.97
P09	5	7	Time window option	Gaussian	FALSE	12.85
P09	6	5	Time window option	Gaussian	FALSE	12.99
P09	7	9	Time window option	Gaussian	FALSE	18.26
P09	8	9	Time window option	Gaussian	FALSE	13.31
P09	9	10	Time window option	Gaussian	FALSE	15
P09	10	12	Time window option	Gaussian	FALSE	13.21
P09	11	12	Time window option	Gaussian	FALSE	14.52
P09	12	11	Time window option	Gaussian	FALSE	21.27
P10	1	3	Time window option	Gaussian	FALSE	12.73
P10	2	1	Time window option	Gaussian	FALSE	13.3
P10	3	2	Time window option	Gaussian	FALSE	12.16
P10	4	6	Time window option	Gaussian	FALSE	8.01
P10	5	3	Time window option	Gaussian	FALSE	10.13
P10	6	5	Time window option	Gaussian	FALSE	9.67
P10	7	5	Time window option	Gaussian	FALSE	13.19
P10	8	9	Time window option	Gaussian	FALSE	11.3
P10	9	10	Time window option	Gaussian	FALSE	15.93
P10	10	12	Time window option	Gaussian	FALSE	10.6
P10	11	10	Time window option	Gaussian	FALSE	9.98
P10	12	11	Time window option	Gaussian	FALSE	13.01

## Sheet: FG-SNR Post-processing
Implant ID	Stimulating Electrode	Recording Electrode	Processing Options	Option	Baseline	ECAP Threshold (nC)
P01	1	3	Post-processing option	no post-processing	FALSE	13.41
P01	2	4	Post-processing option	no post-processing	FALSE	9.04
P01	3	4	Post-processing option	no post-processing	FALSE	10
P01	4	3	Post-processing option	no post-processing	FALSE	11.62
P01	5	4	Post-processing option	no post-processing	FALSE	8.21
P01	6	8	Post-processing option	no post-processing	FALSE	13.48
P01	7	8	Post-processing option	no post-processing	FALSE	17.71
P01	8	6	Post-processing option	no post-processing	FALSE
P01	9	10	Post-processing option	no post-processing	FALSE	11.06
P01	10	8	Post-processing option	no post-processing	FALSE	8.71
P01	11	9	Post-processing option	no post-processing	FALSE
P01	12	11	Post-processing option	no post-processing	FALSE
P02L	1	2	Post-processing option	no post-processing	FALSE	9.66
P02L	2	3	Post-processing option	no post-processing	FALSE	10.92
P02L	3	5	Post-processing option	no post-processing	FALSE	11.76
P02L	4	2	Post-processing option	no post-processing	FALSE	6.09
P02L	5	4	Post-processing option	no post-processing	FALSE
P02L	6	8	Post-processing option	no post-processing	FALSE	14.53
P02L	7	5	Post-processing option	no post-processing	FALSE
P02L	8	7	Post-processing option	no post-processing	FALSE	13.31
P02L	9	11	Post-processing option	no post-processing	FALSE	10.14
P02L	10	11	Post-processing option	no post-processing	FALSE	11.93
P02L	11	9	Post-processing option	no post-processing	FALSE
P02L	12	11	Post-processing option	no post-processing	FALSE	11.27
P02R	1	2	Post-processing option	no post-processing	FALSE	6.84
P02R	2	3	Post-processing option	no post-processing	FALSE	9.98
P02R	3	4	Post-processing option	no post-processing	FALSE	11.76
P02R	4	5	Post-processing option	no post-processing	FALSE	12.97
P02R	5	6	Post-processing option	no post-processing	FALSE	8.31
P02R	6	5	Post-processing option	no post-processing	FALSE	12.84
P02R	7	5	Post-processing option	no post-processing	FALSE	14.17
P02R	8	6	Post-processing option	no post-processing	FALSE	17.55
P02R	9	10	Post-processing option	no post-processing	FALSE	14.38
P02R	10	9	Post-processing option	no post-processing	FALSE
P02R	11	10	Post-processing option	no post-processing	FALSE	16.02
P02R	12	10	Post-processing option	no post-processing	FALSE	15.16
P03L	1	3	Post-processing option	no post-processing	FALSE	7.2
P03L	2	1	Post-processing option	no post-processing	FALSE	9.65
P03L	3	1	Post-processing option	no post-processing	FALSE	12.63
P03L	4	2	Post-processing option	no post-processing	FALSE	15.49
P03L	5	4	Post-processing option	no post-processing	FALSE	14.66
P03L	6	4	Post-processing option	no post-processing	FALSE	21.69
P03L	7	6	Post-processing option	no post-processing	FALSE	9.83
P03L	8	7	Post-processing option	no post-processing	FALSE	15.09
P03L	9	10	Post-processing option	no post-processing	FALSE	15.09
P03L	10	9	Post-processing option	no post-processing	FALSE	19.76
P03L	11	12	Post-processing option	no post-processing	FALSE	16.7
P03L	12	10	Post-processing option	no post-processing	FALSE	19.98
P03R	1	2	Post-processing option	no post-processing	FALSE	6.19
P03R	2	1	Post-processing option	no post-processing	FALSE	3.85
P03R	3	4	Post-processing option	no post-processing	FALSE	10.47
P03R	4	3	Post-processing option	no post-processing	FALSE	8.9
P03R	5	3	Post-processing option	no post-processing	FALSE	10.91
P03R	6	4	Post-processing option	no post-processing	FALSE	9.92
P03R	7	8	Post-processing option	no post-processing	FALSE	23.39
P03R	8	10	Post-processing option	no post-processing	FALSE	15.72
P03R	9	7	Post-processing option	no post-processing	FALSE	7.54
P03R	10	12	Post-processing option	no post-processing	FALSE	15.37
P03R	11	9	Post-processing option	no post-processing	FALSE	15.28
P03R	12	11	Post-processing option	no post-processing	FALSE	9.8
P04	1	2	Post-processing option	no post-processing	FALSE	10.06
P04	2	4	Post-processing option	no post-processing	FALSE	12.26
P04	3	2	Post-processing option	no post-processing	FALSE	10
P04	4	2	Post-processing option	no post-processing	FALSE	9.49
P04	5	6	Post-processing option	no post-processing	FALSE	8.18
P04	6	5	Post-processing option	no post-processing	FALSE	8.8
P04	7	8	Post-processing option	no post-processing	FALSE	10.44
P04	8	7	Post-processing option	no post-processing	FALSE	11.63
P04	9	8	Post-processing option	no post-processing	FALSE	11.48
P04	10	8	Post-processing option	no post-processing	FALSE	11.53
P04	11	9	Post-processing option	no post-processing	FALSE
P04	12	11	Post-processing option	no post-processing	FALSE
P05L	1	2	Post-processing option	no post-processing	FALSE	14.83
P05L	2	3	Post-processing option	no post-processing	FALSE	10.4
P05L	3	4	Post-processing option	no post-processing	FALSE	9.69
P05L	4	3	Post-processing option	no post-processing	FALSE	13.62
P05L	5	7	Post-processing option	no post-processing	FALSE	13.63
P05L	6	7	Post-processing option	no post-processing	FALSE	14.4
P05L	7	5	Post-processing option	no post-processing	FALSE	13.93
P05L	8	6	Post-processing option	no post-processing	FALSE	16
P05L	9	8	Post-processing option	no post-processing	FALSE	17.96
P05L	10	9	Post-processing option	no post-processing	FALSE	12.8
P05L	11	12	Post-processing option	no post-processing	FALSE	18.13
P05L	12	10	Post-processing option	no post-processing	FALSE	20.03
P05R	1	3	Post-processing option	no post-processing	FALSE	20.55
P05R	2	3	Post-processing option	no post-processing	FALSE	23.67
P05R	3	1	Post-processing option	no post-processing	FALSE	22.08
P05R	4	6	Post-processing option	no post-processing	FALSE	16.88
P05R	5	3	Post-processing option	no post-processing	FALSE	14.48
P05R	6	5	Post-processing option	no post-processing	FALSE	14.32
P05R	7	6	Post-processing option	no post-processing	FALSE	17.77
P05R	8	6	Post-processing option	no post-processing	FALSE	24.83
P05R	9	7	Post-processing option	no post-processing	FALSE	27.85
P05R	10	9	Post-processing option	no post-processing	FALSE	22.2
P05R	11	10	Post-processing option	no post-processing	FALSE	23.42
P05R	12	11	Post-processing option	no post-processing	FALSE	26.79
P06	1	3	Post-processing option	no post-processing	FALSE	16.47
P06	2	4	Post-processing option	no post-processing	FALSE	8.4
P06	3	5	Post-processing option	no post-processing	FALSE	11.93
P06	4	5	Post-processing option	no post-processing	FALSE	12.1
P06	5	3	Post-processing option	no post-processing	FALSE	11.07
P06	6	5	Post-processing option	no post-processing	FALSE	10.02
P06	7	5	Post-processing option	no post-processing	FALSE	12.39
P06	8	6	Post-processing option	no post-processing	FALSE	10.91
P06	9	8	Post-processing option	no post-processing	FALSE	12.43
P06	10	8	Post-processing option	no post-processing	FALSE	9.2
P06	11	12	Post-processing option	no post-processing	FALSE	11.92
P06	12	10	Post-processing option	no post-processing	FALSE	7.09
P07	1	2	Post-processing option	no post-processing	FALSE	11.25
P07	2	3	Post-processing option	no post-processing	FALSE	7.42
P07	3	1	Post-processing option	no post-processing	FALSE	14.83
P07	4	3	Post-processing option	no post-processing	FALSE	14.02
P07	5	6	Post-processing option	no post-processing	FALSE	13.32
P07	6	5	Post-processing option	no post-processing	FALSE	21.13
P07	7	5	Post-processing option	no post-processing	FALSE	23.33
P07	8	9	Post-processing option	no post-processing	FALSE	19.81
P07	9	8	Post-processing option	no post-processing	FALSE	19.78
P07	10	11	Post-processing option	no post-processing	FALSE	16.95
P07	11	10	Post-processing option	no post-processing	FALSE	16.53
P07	12	11	Post-processing option	no post-processing	FALSE
P08	1	2	Post-processing option	no post-processing	FALSE	6.7
P08	2	1	Post-processing option	no post-processing	FALSE	5.49
P08	3	4	Post-processing option	no post-processing	FALSE	10.91
P08	4	5	Post-processing option	no post-processing	FALSE	10.61
P08	5	3	Post-processing option	no post-processing	FALSE
P08	6	7	Post-processing option	no post-processing	FALSE	11.98
P08	7	9	Post-processing option	no post-processing	FALSE	12.24
P08	8	9	Post-processing option	no post-processing	FALSE	11.99
P08	9	7	Post-processing option	no post-processing	FALSE	17.16
P08	10	8	Post-processing option	no post-processing	FALSE	13.22
P08	11	10	Post-processing option	no post-processing	FALSE	12.2
P08	12	10	Post-processing option	no post-processing	FALSE	13.16
P09	1	2	Post-processing option	no post-processing	FALSE	11.13
P09	2	4	Post-processing option	no post-processing	FALSE	4.25
P09	3	1	Post-processing option	no post-processing	FALSE	7.92
P09	4	2	Post-processing option	no post-processing	FALSE	5.82
P09	5	7	Post-processing option	no post-processing	FALSE	11.7
P09	6	5	Post-processing option	no post-processing	FALSE	12.37
P09	7	9	Post-processing option	no post-processing	FALSE	12.27
P09	8	9	Post-processing option	no post-processing	FALSE	5.76
P09	9	10	Post-processing option	no post-processing	FALSE	12.97
P09	10	12	Post-processing option	no post-processing	FALSE	12.69
P09	11	12	Post-processing option	no post-processing	FALSE	11
P09	12	11	Post-processing option	no post-processing	FALSE	20.05
P10	1	3	Post-processing option	no post-processing	FALSE	10.98
P10	2	1	Post-processing option	no post-processing	FALSE	8.39
P10	3	2	Post-processing option	no post-processing	FALSE	10.32
P10	4	6	Post-processing option	no post-processing	FALSE	4.56
P10	5	3	Post-processing option	no post-processing	FALSE	9.11
P10	6	5	Post-processing option	no post-processing	FALSE	9.4
P10	7	5	Post-processing option	no post-processing	FALSE	7.72
P10	8	9	Post-processing option	no post-processing	FALSE	7.31
P10	9	10	Post-processing option	no post-processing	FALSE	15.32
P10	10	12	Post-processing option	no post-processing	FALSE	9.3
P10	11	10	Post-processing option	no post-processing	FALSE	7.28
P10	12	11	Post-processing option	no post-processing	FALSE	11.33
P01	1	3	Post-processing option	poly1	TRUE	14.13
P01	2	4	Post-processing option	poly1	TRUE
P01	3	4	Post-processing option	poly1	TRUE	10
P01	4	3	Post-processing option	poly1	TRUE	10.24
P01	5	4	Post-processing option	poly1	TRUE	12.25
P01	6	8	Post-processing option	poly1	TRUE	14.22
P01	7	8	Post-processing option	poly1	TRUE	18.59
P01	8	6	Post-processing option	poly1	TRUE
P01	9	10	Post-processing option	poly1	TRUE	16.95
P01	10	8	Post-processing option	poly1	TRUE	12.27
P01	11	9	Post-processing option	poly1	TRUE
P01	12	11	Post-processing option	poly1	TRUE	17.76
P02L	1	2	Post-processing option	poly1	TRUE	13.11
P02L	2	3	Post-processing option	poly1	TRUE	13.32
P02L	3	5	Post-processing option	poly1	TRUE	10.9
P02L	4	2	Post-processing option	poly1	TRUE	11.22
P02L	5	4	Post-processing option	poly1	TRUE	15.77
P02L	6	8	Post-processing option	poly1	TRUE
P02L	7	5	Post-processing option	poly1	TRUE	17.23
P02L	8	7	Post-processing option	poly1	TRUE	20.13
P02L	9	11	Post-processing option	poly1	TRUE	16.02
P02L	10	11	Post-processing option	poly1	TRUE	14.51
P02L	11	9	Post-processing option	poly1	TRUE
P02L	12	11	Post-processing option	poly1	TRUE
P02R	1	2	Post-processing option	poly1	TRUE	11.41
P02R	2	3	Post-processing option	poly1	TRUE	11.19
P02R	3	4	Post-processing option	poly1	TRUE	12.56
P02R	4	5	Post-processing option	poly1	TRUE	13.79
P02R	5	6	Post-processing option	poly1	TRUE	8.79
P02R	6	5	Post-processing option	poly1	TRUE	13.59
P02R	7	5	Post-processing option	poly1	TRUE	14.45
P02R	8	6	Post-processing option	poly1	TRUE	17.52
P02R	9	10	Post-processing option	poly1	TRUE	14.59
P02R	10	9	Post-processing option	poly1	TRUE
P02R	11	10	Post-processing option	poly1	TRUE	16.3
P02R	12	10	Post-processing option	poly1	TRUE	15.51
P03L	1	3	Post-processing option	poly1	TRUE	12.11
P03L	2	1	Post-processing option	poly1	TRUE	10.63
P03L	3	1	Post-processing option	poly1	TRUE	14.6
P03L	4	2	Post-processing option	poly1	TRUE	19.48
P03L	5	4	Post-processing option	poly1	TRUE	21.11
P03L	6	4	Post-processing option	poly1	TRUE	23.7
P03L	7	6	Post-processing option	poly1	TRUE	19.42
P03L	8	7	Post-processing option	poly1	TRUE	18.85
P03L	9	10	Post-processing option	poly1	TRUE	22.69
P03L	10	9	Post-processing option	poly1	TRUE	22.97
P03L	11	12	Post-processing option	poly1	TRUE	34.95
P03L	12	10	Post-processing option	poly1	TRUE	27.49
P03R	1	2	Post-processing option	poly1	TRUE	6.28
P03R	2	1	Post-processing option	poly1	TRUE	8.28
P03R	3	4	Post-processing option	poly1	TRUE	11.48
P03R	4	3	Post-processing option	poly1	TRUE	10.05
P03R	5	3	Post-processing option	poly1	TRUE	19.93
P03R	6	4	Post-processing option	poly1	TRUE	19.18
P03R	7	8	Post-processing option	poly1	TRUE	28.2
P03R	8	10	Post-processing option	poly1	TRUE	27.92
P03R	9	7	Post-processing option	poly1	TRUE	20.24
P03R	10	12	Post-processing option	poly1	TRUE	29.4
P03R	11	9	Post-processing option	poly1	TRUE	25.66
P03R	12	11	Post-processing option	poly1	TRUE	18.85
P04	1	2	Post-processing option	poly1	TRUE	10.66
P04	2	4	Post-processing option	poly1	TRUE	12.13
P04	3	2	Post-processing option	poly1	TRUE	11.23
P04	4	2	Post-processing option	poly1	TRUE	12.06
P04	5	6	Post-processing option	poly1	TRUE	10.94
P04	6	5	Post-processing option	poly1	TRUE	11.74
P04	7	8	Post-processing option	poly1	TRUE	10.67
P04	8	7	Post-processing option	poly1	TRUE	12.64
P04	9	8	Post-processing option	poly1	TRUE
P04	10	8	Post-processing option	poly1	TRUE
P04	11	9	Post-processing option	poly1	TRUE
P04	12	11	Post-processing option	poly1	TRUE
P05L	1	2	Post-processing option	poly1	TRUE	15.11
P05L	2	3	Post-processing option	poly1	TRUE	14.09
P05L	3	4	Post-processing option	poly1	TRUE	9.94
P05L	4	3	Post-processing option	poly1	TRUE	11.89
P05L	5	7	Post-processing option	poly1	TRUE	13.8
P05L	6	7	Post-processing option	poly1	TRUE	15.05
P05L	7	5	Post-processing option	poly1	TRUE	15.34
P05L	8	6	Post-processing option	poly1	TRUE	17.06
P05L	9	8	Post-processing option	poly1	TRUE	21.48
P05L	10	9	Post-processing option	poly1	TRUE	20.27
P05L	11	12	Post-processing option	poly1	TRUE	21.88
P05L	12	10	Post-processing option	poly1	TRUE	23.67
P05R	1	3	Post-processing option	poly1	TRUE	23.95
P05R	2	3	Post-processing option	poly1	TRUE	23.67
P05R	3	1	Post-processing option	poly1	TRUE	24.55
P05R	4	6	Post-processing option	poly1	TRUE	23.39
P05R	5	3	Post-processing option	poly1	TRUE	18.49
P05R	6	5	Post-processing option	poly1	TRUE	20.75
P05R	7	6	Post-processing option	poly1	TRUE	20.54
P05R	8	6	Post-processing option	poly1	TRUE	22.08
P05R	9	7	Post-processing option	poly1	TRUE	25.84
P05R	10	9	Post-processing option	poly1	TRUE	25.46
P05R	11	10	Post-processing option	poly1	TRUE	26.28
P05R	12	11	Post-processing option	poly1	TRUE	25.65
P06	1	3	Post-processing option	poly1	TRUE	13.75
P06	2	4	Post-processing option	poly1	TRUE	12.25
P06	3	5	Post-processing option	poly1	TRUE	12.66
P06	4	5	Post-processing option	poly1	TRUE	14.78
P06	5	3	Post-processing option	poly1	TRUE	11.75
P06	6	5	Post-processing option	poly1	TRUE	12.62
P06	7	5	Post-processing option	poly1	TRUE	13.35
P06	8	6	Post-processing option	poly1	TRUE	15.78
P06	9	8	Post-processing option	poly1	TRUE	14.48
P06	10	8	Post-processing option	poly1	TRUE	13.9
P06	11	12	Post-processing option	poly1	TRUE	16.06
P06	12	10	Post-processing option	poly1	TRUE	17.72
P07	1	2	Post-processing option	poly1	TRUE	15.97
P07	2	3	Post-processing option	poly1	TRUE	17.67
P07	3	1	Post-processing option	poly1	TRUE	20.19
P07	4	3	Post-processing option	poly1	TRUE	21.2
P07	5	6	Post-processing option	poly1	TRUE	20.97
P07	6	5	Post-processing option	poly1	TRUE	32.2
P07	7	5	Post-processing option	poly1	TRUE	29.53
P07	8	9	Post-processing option	poly1	TRUE	26.1
P07	9	8	Post-processing option	poly1	TRUE	22.88
P07	10	11	Post-processing option	poly1	TRUE	18.76
P07	11	10	Post-processing option	poly1	TRUE	17.99
P07	12	11	Post-processing option	poly1	TRUE	26.49
P08	1	2	Post-processing option	poly1	TRUE	11.89
P08	2	1	Post-processing option	poly1	TRUE	10.97
P08	3	4	Post-processing option	poly1	TRUE	12.37
P08	4	5	Post-processing option	poly1	TRUE	11.86
P08	5	3	Post-processing option	poly1	TRUE	8.81
P08	6	7	Post-processing option	poly1	TRUE	14.36
P08	7	9	Post-processing option	poly1	TRUE	15.08
P08	8	9	Post-processing option	poly1	TRUE	13.59
P08	9	7	Post-processing option	poly1	TRUE	17.44
P08	10	8	Post-processing option	poly1	TRUE	16.02
P08	11	10	Post-processing option	poly1	TRUE	14.21
P08	12	10	Post-processing option	poly1	TRUE	15.59
P09	1	2	Post-processing option	poly1	TRUE	12.48
P09	2	4	Post-processing option	poly1	TRUE	11.23
P09	3	1	Post-processing option	poly1	TRUE	11.19
P09	4	2	Post-processing option	poly1	TRUE	10.19
P09	5	7	Post-processing option	poly1	TRUE	13.31
P09	6	5	Post-processing option	poly1	TRUE	13.74
P09	7	9	Post-processing option	poly1	TRUE	18.5
P09	8	9	Post-processing option	poly1	TRUE	15.96
P09	9	10	Post-processing option	poly1	TRUE	15.13
P09	10	12	Post-processing option	poly1	TRUE	14.17
P09	11	12	Post-processing option	poly1	TRUE	15.58
P09	12	11	Post-processing option	poly1	TRUE	23.01
P10	1	3	Post-processing option	poly1	TRUE	12.73
P10	2	1	Post-processing option	poly1	TRUE	13.3
P10	3	2	Post-processing option	poly1	TRUE	12.33
P10	4	6	Post-processing option	poly1	TRUE	10.02
P10	5	3	Post-processing option	poly1	TRUE	10.98
P10	6	5	Post-processing option	poly1	TRUE	9.5
P10	7	5	Post-processing option	poly1	TRUE	12.09
P10	8	9	Post-processing option	poly1	TRUE	12.96
P10	9	10	Post-processing option	poly1	TRUE	15.97
P10	10	12	Post-processing option	poly1	TRUE	10.32
P10	11	10	Post-processing option	poly1	TRUE	11.75
P10	12	11	Post-processing option	poly1	TRUE	14.08
P01	1	3	Post-processing option	poly2	FALSE	16.85
P01	2	4	Post-processing option	poly2	FALSE
P01	3	4	Post-processing option	poly2	FALSE
P01	4	3	Post-processing option	poly2	FALSE	13.5
P01	5	4	Post-processing option	poly2	FALSE	14.82
P01	6	8	Post-processing option	poly2	FALSE
P01	7	8	Post-processing option	poly2	FALSE
P01	8	6	Post-processing option	poly2	FALSE
P01	9	10	Post-processing option	poly2	FALSE
P01	10	8	Post-processing option	poly2	FALSE
P01	11	9	Post-processing option	poly2	FALSE
P01	12	11	Post-processing option	poly2	FALSE
P02L	1	2	Post-processing option	poly2	FALSE
P02L	2	3	Post-processing option	poly2	FALSE	14.93
P02L	3	5	Post-processing option	poly2	FALSE
P02L	4	2	Post-processing option	poly2	FALSE
P02L	5	4	Post-processing option	poly2	FALSE
P02L	6	8	Post-processing option	poly2	FALSE
P02L	7	5	Post-processing option	poly2	FALSE
P02L	8	7	Post-processing option	poly2	FALSE
P02L	9	11	Post-processing option	poly2	FALSE
P02L	10	11	Post-processing option	poly2	FALSE
P02L	11	9	Post-processing option	poly2	FALSE
P02L	12	11	Post-processing option	poly2	FALSE
P02R	1	2	Post-processing option	poly2	FALSE	14.5
P02R	2	3	Post-processing option	poly2	FALSE	12.19
P02R	3	4	Post-processing option	poly2	FALSE	13
P02R	4	5	Post-processing option	poly2	FALSE
P02R	5	6	Post-processing option	poly2	FALSE	9.41
P02R	6	5	Post-processing option	poly2	FALSE	14.17
P02R	7	5	Post-processing option	poly2	FALSE	15.4
P02R	8	6	Post-processing option	poly2	FALSE	18.08
P02R	9	10	Post-processing option	poly2	FALSE	15.26
P02R	10	9	Post-processing option	poly2	FALSE
P02R	11	10	Post-processing option	poly2	FALSE	16.7
P02R	12	10	Post-processing option	poly2	FALSE	16.23
P03L	1	3	Post-processing option	poly2	FALSE	14.83
P03L	2	1	Post-processing option	poly2	FALSE	10.63
P03L	3	1	Post-processing option	poly2	FALSE	15.88
P03L	4	2	Post-processing option	poly2	FALSE	21.21
P03L	5	4	Post-processing option	poly2	FALSE	25.17
P03L	6	4	Post-processing option	poly2	FALSE	29.62
P03L	7	6	Post-processing option	poly2	FALSE	19.76
P03L	8	7	Post-processing option	poly2	FALSE	27.91
P03L	9	10	Post-processing option	poly2	FALSE	31.8
P03L	10	9	Post-processing option	poly2	FALSE	33.11
P03L	11	12	Post-processing option	poly2	FALSE
P03L	12	10	Post-processing option	poly2	FALSE	28.03
P03R	1	2	Post-processing option	poly2	FALSE	12.67
P03R	2	1	Post-processing option	poly2	FALSE
P03R	3	4	Post-processing option	poly2	FALSE	19.32
P03R	4	3	Post-processing option	poly2	FALSE	12.51
P03R	5	3	Post-processing option	poly2	FALSE	23.85
P03R	6	4	Post-processing option	poly2	FALSE	26.1
P03R	7	8	Post-processing option	poly2	FALSE	31.44
P03R	8	10	Post-processing option	poly2	FALSE	32.99
P03R	9	7	Post-processing option	poly2	FALSE	27.57
P03R	10	12	Post-processing option	poly2	FALSE	33.68
P03R	11	9	Post-processing option	poly2	FALSE	33.96
P03R	12	11	Post-processing option	poly2	FALSE
P04	1	2	Post-processing option	poly2	FALSE	10.68
P04	2	4	Post-processing option	poly2	FALSE	12.11
P04	3	2	Post-processing option	poly2	FALSE	11.2
P04	4	2	Post-processing option	poly2	FALSE	12.09
P04	5	6	Post-processing option	poly2	FALSE	11.76
P04	6	5	Post-processing option	poly2	FALSE	11.71
P04	7	8	Post-processing option	poly2	FALSE	10.67
P04	8	7	Post-processing option	poly2	FALSE	12.59
P04	9	8	Post-processing option	poly2	FALSE
P04	10	8	Post-processing option	poly2	FALSE
P04	11	9	Post-processing option	poly2	FALSE
P04	12	11	Post-processing option	poly2	FALSE
P05L	1	2	Post-processing option	poly2	FALSE	15.88
P05L	2	3	Post-processing option	poly2	FALSE	16.87
P05L	3	4	Post-processing option	poly2	FALSE	13.26
P05L	4	3	Post-processing option	poly2	FALSE	13.53
P05L	5	7	Post-processing option	poly2	FALSE	16.15
P05L	6	7	Post-processing option	poly2	FALSE	16.47
P05L	7	5	Post-processing option	poly2	FALSE	15.7
P05L	8	6	Post-processing option	poly2	FALSE	17.39
P05L	9	8	Post-processing option	poly2	FALSE	21.13
P05L	10	9	Post-processing option	poly2	FALSE	21.72
P05L	11	12	Post-processing option	poly2	FALSE	22
P05L	12	10	Post-processing option	poly2	FALSE	23.67
P05R	1	3	Post-processing option	poly2	FALSE	24.52
P05R	2	3	Post-processing option	poly2	FALSE	24.07
P05R	3	1	Post-processing option	poly2	FALSE	24.87
P05R	4	6	Post-processing option	poly2	FALSE	25.22
P05R	5	3	Post-processing option	poly2	FALSE	22.64
P05R	6	5	Post-processing option	poly2	FALSE	26.05
P05R	7	6	Post-processing option	poly2	FALSE	20
P05R	8	6	Post-processing option	poly2	FALSE	22.25
P05R	9	7	Post-processing option	poly2	FALSE	25.84
P05R	10	9	Post-processing option	poly2	FALSE	25.23
P05R	11	10	Post-processing option	poly2	FALSE	26.44
P05R	12	11	Post-processing option	poly2	FALSE	25.72
P06	1	3	Post-processing option	poly2	FALSE	13.9
P06	2	4	Post-processing option	poly2	FALSE	16.37
P06	3	5	Post-processing option	poly2	FALSE	12.67
P06	4	5	Post-processing option	poly2	FALSE	14.78
P06	5	3	Post-processing option	poly2	FALSE	11.72
P06	6	5	Post-processing option	poly2	FALSE	12.61
P06	7	5	Post-processing option	poly2	FALSE	14.59
P06	8	6	Post-processing option	poly2	FALSE	16.89
P06	9	8	Post-processing option	poly2	FALSE	14.06
P06	10	8	Post-processing option	poly2	FALSE	15.67
P06	11	12	Post-processing option	poly2	FALSE	16.09
P06	12	10	Post-processing option	poly2	FALSE	21.26
P07	1	2	Post-processing option	poly2	FALSE
P07	2	3	Post-processing option	poly2	FALSE
P07	3	1	Post-processing option	poly2	FALSE	23.92
P07	4	3	Post-processing option	poly2	FALSE	22.76
P07	5	6	Post-processing option	poly2	FALSE	30.55
P07	6	5	Post-processing option	poly2	FALSE
P07	7	5	Post-processing option	poly2	FALSE	32.64
P07	8	9	Post-processing option	poly2	FALSE	30.05
P07	9	8	Post-processing option	poly2	FALSE	23.53
P07	10	11	Post-processing option	poly2	FALSE	19.02
P07	11	10	Post-processing option	poly2	FALSE	18.32
P07	12	11	Post-processing option	poly2	FALSE	26.46
P08	1	2	Post-processing option	poly2	FALSE	12.15
P08	2	1	Post-processing option	poly2	FALSE	11.02
P08	3	4	Post-processing option	poly2	FALSE	12.42
P08	4	5	Post-processing option	poly2	FALSE	12.07
P08	5	3	Post-processing option	poly2	FALSE	11.3
P08	6	7	Post-processing option	poly2	FALSE	14.68
P08	7	9	Post-processing option	poly2	FALSE	17.18
P08	8	9	Post-processing option	poly2	FALSE	13.95
P08	9	7	Post-processing option	poly2	FALSE	17.2
P08	10	8	Post-processing option	poly2	FALSE	16.58
P08	11	10	Post-processing option	poly2	FALSE	14.21
P08	12	10	Post-processing option	poly2	FALSE	15.65
P09	1	2	Post-processing option	poly2	FALSE	13.82
P09	2	4	Post-processing option	poly2	FALSE	15.32
P09	3	1	Post-processing option	poly2	FALSE	15.52
P09	4	2	Post-processing option	poly2	FALSE	13.61
P09	5	7	Post-processing option	poly2	FALSE	15.09
P09	6	5	Post-processing option	poly2	FALSE	17.63
P09	7	9	Post-processing option	poly2	FALSE	21.64
P09	8	9	Post-processing option	poly2	FALSE	20.07
P09	9	10	Post-processing option	poly2	FALSE	19.11
P09	10	12	Post-processing option	poly2	FALSE	17.75
P09	11	12	Post-processing option	poly2	FALSE	16.98
P09	12	11	Post-processing option	poly2	FALSE	23.91
P10	1	3	Post-processing option	poly2	FALSE	15.47
P10	2	1	Post-processing option	poly2	FALSE	14.9
P10	3	2	Post-processing option	poly2	FALSE	14.56
P10	4	6	Post-processing option	poly2	FALSE	13.81
P10	5	3	Post-processing option	poly2	FALSE	14.39
P10	6	5	Post-processing option	poly2	FALSE	12.21
P10	7	5	Post-processing option	poly2	FALSE	15.09
P10	8	9	Post-processing option	poly2	FALSE	17.95
P10	9	10	Post-processing option	poly2	FALSE	24.25
P10	10	12	Post-processing option	poly2	FALSE	20.53
P10	11	10	Post-processing option	poly2	FALSE	13.69
P10	12	11	Post-processing option	poly2	FALSE	14.68
P01	1	3	Post-processing option	exp	FALSE	15.91
P01	2	4	Post-processing option	exp	FALSE
P01	3	4	Post-processing option	exp	FALSE
P01	4	3	Post-processing option	exp	FALSE	11.96
P01	5	4	Post-processing option	exp	FALSE	13.89
P01	6	8	Post-processing option	exp	FALSE
P01	7	8	Post-processing option	exp	FALSE
P01	8	6	Post-processing option	exp	FALSE
P01	9	10	Post-processing option	exp	FALSE
P01	10	8	Post-processing option	exp	FALSE
P01	11	9	Post-processing option	exp	FALSE
P01	12	11	Post-processing option	exp	FALSE	17.76
P02L	1	2	Post-processing option	exp	FALSE
P02L	2	3	Post-processing option	exp	FALSE	14.64
P02L	3	5	Post-processing option	exp	FALSE
P02L	4	2	Post-processing option	exp	FALSE
P02L	5	4	Post-processing option	exp	FALSE	15.72
P02L	6	8	Post-processing option	exp	FALSE
P02L	7	5	Post-processing option	exp	FALSE
P02L	8	7	Post-processing option	exp	FALSE
P02L	9	11	Post-processing option	exp	FALSE
P02L	10	11	Post-processing option	exp	FALSE
P02L	11	9	Post-processing option	exp	FALSE
P02L	12	11	Post-processing option	exp	FALSE
P02R	1	2	Post-processing option	exp	FALSE
P02R	2	3	Post-processing option	exp	FALSE
P02R	3	4	Post-processing option	exp	FALSE
P02R	4	5	Post-processing option	exp	FALSE
P02R	5	6	Post-processing option	exp	FALSE
P02R	6	5	Post-processing option	exp	FALSE
P02R	7	5	Post-processing option	exp	FALSE
P02R	8	6	Post-processing option	exp	FALSE
P02R	9	10	Post-processing option	exp	FALSE
P02R	10	9	Post-processing option	exp	FALSE
P02R	11	10	Post-processing option	exp	FALSE
P02R	12	10	Post-processing option	exp	FALSE
P03L	1	3	Post-processing option	exp	FALSE	13.68
P03L	2	1	Post-processing option	exp	FALSE	10.63
P03L	3	1	Post-processing option	exp	FALSE	15.4
P03L	4	2	Post-processing option	exp	FALSE	21.85
P03L	5	4	Post-processing option	exp	FALSE	24.28
P03L	6	4	Post-processing option	exp	FALSE	27.64
P03L	7	6	Post-processing option	exp	FALSE	19.76
P03L	8	7	Post-processing option	exp	FALSE	25.43
P03L	9	10	Post-processing option	exp	FALSE	26.36
P03L	10	9	Post-processing option	exp	FALSE	29.81
P03L	11	12	Post-processing option	exp	FALSE
P03L	12	10	Post-processing option	exp	FALSE	27.92
P03R	1	2	Post-processing option	exp	FALSE	15
P03R	2	1	Post-processing option	exp	FALSE
P03R	3	4	Post-processing option	exp	FALSE	20.5
P03R	4	3	Post-processing option	exp	FALSE	20.54
P03R	5	3	Post-processing option	exp	FALSE	23.48
P03R	6	4	Post-processing option	exp	FALSE	26.21
P03R	7	8	Post-processing option	exp	FALSE	29.62
P03R	8	10	Post-processing option	exp	FALSE	32.46
P03R	9	7	Post-processing option	exp	FALSE	26.26
P03R	10	12	Post-processing option	exp	FALSE	33.31
P03R	11	9	Post-processing option	exp	FALSE	32.46
P03R	12	11	Post-processing option	exp	FALSE
P04	1	2	Post-processing option	exp	FALSE	10.64
P04	2	4	Post-processing option	exp	FALSE	12.11
P04	3	2	Post-processing option	exp	FALSE	11.18
P04	4	2	Post-processing option	exp	FALSE	12.08
P04	5	6	Post-processing option	exp	FALSE	11.09
P04	6	5	Post-processing option	exp	FALSE	11.59
P04	7	8	Post-processing option	exp	FALSE	10.67
P04	8	7	Post-processing option	exp	FALSE	12.64
P04	9	8	Post-processing option	exp	FALSE
P04	10	8	Post-processing option	exp	FALSE
P04	11	9	Post-processing option	exp	FALSE
P04	12	11	Post-processing option	exp	FALSE
P05L	1	2	Post-processing option	exp	FALSE	15.59
P05L	2	3	Post-processing option	exp	FALSE	16.65
P05L	3	4	Post-processing option	exp	FALSE	12.97
P05L	4	3	Post-processing option	exp	FALSE	11.89
P05L	5	7	Post-processing option	exp	FALSE	15.74
P05L	6	7	Post-processing option	exp	FALSE	15.62
P05L	7	5	Post-processing option	exp	FALSE	15.54
P05L	8	6	Post-processing option	exp	FALSE	17.29
P05L	9	8	Post-processing option	exp	FALSE	21.07
P05L	10	9	Post-processing option	exp	FALSE	20.66
P05L	11	12	Post-processing option	exp	FALSE	21.94
P05L	12	10	Post-processing option	exp	FALSE	23.67
P05R	1	3	Post-processing option	exp	FALSE	24.52
P05R	2	3	Post-processing option	exp	FALSE	23.85
P05R	3	1	Post-processing option	exp	FALSE	24.83
P05R	4	6	Post-processing option	exp	FALSE	24.55
P05R	5	3	Post-processing option	exp	FALSE	22.34
P05R	6	5	Post-processing option	exp	FALSE	25.05
P05R	7	6	Post-processing option	exp	FALSE	19.79
P05R	8	6	Post-processing option	exp	FALSE	22.1
P05R	9	7	Post-processing option	exp	FALSE	26.27
P05R	10	9	Post-processing option	exp	FALSE	25.4
P05R	11	10	Post-processing option	exp	FALSE	26.37
P05R	12	11	Post-processing option	exp	FALSE	25.64
P06	1	3	Post-processing option	exp	FALSE	15.35
P06	2	4	Post-processing option	exp	FALSE	15.78
P06	3	5	Post-processing option	exp	FALSE	12.67
P06	4	5	Post-processing option	exp	FALSE	14.78
P06	5	3	Post-processing option	exp	FALSE	11.76
P06	6	5	Post-processing option	exp	FALSE	12.61
P06	7	5	Post-processing option	exp	FALSE	13.88
P06	8	6	Post-processing option	exp	FALSE	16.23
P06	9	8	Post-processing option	exp	FALSE	14
P06	10	8	Post-processing option	exp	FALSE	14.77
P06	11	12	Post-processing option	exp	FALSE	16.08
P06	12	10	Post-processing option	exp	FALSE	20.5
P07	1	2	Post-processing option	exp	FALSE
P07	2	3	Post-processing option	exp	FALSE
P07	3	1	Post-processing option	exp	FALSE	23.3
P07	4	3	Post-processing option	exp	FALSE	23.64
P07	5	6	Post-processing option	exp	FALSE	24.17
P07	6	5	Post-processing option	exp	FALSE	31.74
P07	7	5	Post-processing option	exp	FALSE	32.32
P07	8	9	Post-processing option	exp	FALSE	29.43
P07	9	8	Post-processing option	exp	FALSE	23.53
P07	10	11	Post-processing option	exp	FALSE	18.97
P07	11	10	Post-processing option	exp	FALSE	18.05
P07	12	11	Post-processing option	exp	FALSE	26.52
P08	1	2	Post-processing option	exp	FALSE	12.12
P08	2	1	Post-processing option	exp	FALSE	11.01
P08	3	4	Post-processing option	exp	FALSE	12.42
P08	4	5	Post-processing option	exp	FALSE	12.11
P08	5	3	Post-processing option	exp	FALSE	10.77
P08	6	7	Post-processing option	exp	FALSE	14.56
P08	7	9	Post-processing option	exp	FALSE	16.6
P08	8	9	Post-processing option	exp	FALSE	13.83
P08	9	7	Post-processing option	exp	FALSE	17.13
P08	10	8	Post-processing option	exp	FALSE	16.46
P08	11	10	Post-processing option	exp	FALSE	14.21
P08	12	10	Post-processing option	exp	FALSE	15.66
P09	1	2	Post-processing option	exp	FALSE	14.15
P09	2	4	Post-processing option	exp	FALSE	15.44
P09	3	1	Post-processing option	exp	FALSE	14.45
P09	4	2	Post-processing option	exp	FALSE	17.19
P09	5	7	Post-processing option	exp	FALSE	18.58
P09	6	5	Post-processing option	exp	FALSE	18.2
P09	7	9	Post-processing option	exp	FALSE	27.51
P09	8	9	Post-processing option	exp	FALSE	20.54
P09	9	10	Post-processing option	exp	FALSE	18.52
P09	10	12	Post-processing option	exp	FALSE	16.31
P09	11	12	Post-processing option	exp	FALSE	16.51
P09	12	11	Post-processing option	exp	FALSE	23.6
P10	1	3	Post-processing option	exp	FALSE	13.64
P10	2	1	Post-processing option	exp	FALSE	13.76
P10	3	2	Post-processing option	exp	FALSE	14.29
P10	4	6	Post-processing option	exp	FALSE	14.68
P10	5	3	Post-processing option	exp	FALSE	15.08
P10	6	5	Post-processing option	exp	FALSE	12.57
P10	7	5	Post-processing option	exp	FALSE	12.09
P10	8	9	Post-processing option	exp	FALSE	19.58
P10	9	10	Post-processing option	exp	FALSE	21.56
P10	10	12	Post-processing option	exp	FALSE	19.58
P10	11	10	Post-processing option	exp	FALSE	13.16
P10	12	11	Post-processing option	exp	FALSE	14.53

## Sheet: FG-SNR SNR threshold
Implant ID	Stimulating Electrode	Recording Electrode	Processing Options	Option	Baseline	ECAP Threshold (nC)
P01	1	3	SNR threshold / dB	1.5	FALSE	11.23
P01	2	4	SNR threshold / dB	1.5	FALSE	8.63
P01	3	4	SNR threshold / dB	1.5	FALSE	5.52
P01	4	3	SNR threshold / dB	1.5	FALSE	8.51
P01	5	4	SNR threshold / dB	1.5	FALSE	9.12
P01	6	8	SNR threshold / dB	1.5	FALSE	13
P01	7	8	SNR threshold / dB	1.5	FALSE	16.37
P01	8	6	SNR threshold / dB	1.5	FALSE	17.73
P01	9	10	SNR threshold / dB	1.5	FALSE	12.84
P01	10	8	SNR threshold / dB	1.5	FALSE	8.9
P01	11	9	SNR threshold / dB	1.5	FALSE	12.11
P01	12	11	SNR threshold / dB	1.5	FALSE	9.51
P02L	1	2	SNR threshold / dB	1.5	FALSE	8.8
P02L	2	3	SNR threshold / dB	1.5	FALSE	9.66
P02L	3	5	SNR threshold / dB	1.5	FALSE	9.69
P02L	4	2	SNR threshold / dB	1.5	FALSE	7.62
P02L	5	4	SNR threshold / dB	1.5	FALSE	10.59
P02L	6	8	SNR threshold / dB	1.5	FALSE
P02L	7	5	SNR threshold / dB	1.5	FALSE	14.12
P02L	8	7	SNR threshold / dB	1.5	FALSE	14.83
P02L	9	11	SNR threshold / dB	1.5	FALSE	7.63
P02L	10	11	SNR threshold / dB	1.5	FALSE
P02L	11	9	SNR threshold / dB	1.5	FALSE	10.63
P02L	12	11	SNR threshold / dB	1.5	FALSE	7.79
P02R	1	2	SNR threshold / dB	1.5	FALSE	2.8
P02R	2	3	SNR threshold / dB	1.5	FALSE	6.86
P02R	3	4	SNR threshold / dB	1.5	FALSE	9.17
P02R	4	5	SNR threshold / dB	1.5	FALSE	13
P02R	5	6	SNR threshold / dB	1.5	FALSE	6.53
P02R	6	5	SNR threshold / dB	1.5	FALSE	8.99
P02R	7	5	SNR threshold / dB	1.5	FALSE	8.57
P02R	8	6	SNR threshold / dB	1.5	FALSE	13.6
P02R	9	10	SNR threshold / dB	1.5	FALSE	12.76
P02R	10	9	SNR threshold / dB	1.5	FALSE
P02R	11	10	SNR threshold / dB	1.5	FALSE	11.32
P02R	12	10	SNR threshold / dB	1.5	FALSE	6.56
P03L	1	3	SNR threshold / dB	1.5	FALSE	7.12
P03L	2	1	SNR threshold / dB	1.5	FALSE	8.63
P03L	3	1	SNR threshold / dB	1.5	FALSE	12.37
P03L	4	2	SNR threshold / dB	1.5	FALSE	15.41
P03L	5	4	SNR threshold / dB	1.5	FALSE	14.17
P03L	6	4	SNR threshold / dB	1.5	FALSE	17.48
P03L	7	6	SNR threshold / dB	1.5	FALSE	11.16
P03L	8	7	SNR threshold / dB	1.5	FALSE	9.52
P03L	9	10	SNR threshold / dB	1.5	FALSE	11.87
P03L	10	9	SNR threshold / dB	1.5	FALSE	18.06
P03L	11	12	SNR threshold / dB	1.5	FALSE	17.38
P03L	12	10	SNR threshold / dB	1.5	FALSE	17.95
P03R	1	2	SNR threshold / dB	1.5	FALSE	4.46
P03R	2	1	SNR threshold / dB	1.5	FALSE	1.82
P03R	3	4	SNR threshold / dB	1.5	FALSE	8.8
P03R	4	3	SNR threshold / dB	1.5	FALSE	7.32
P03R	5	3	SNR threshold / dB	1.5	FALSE	12.97
P03R	6	4	SNR threshold / dB	1.5	FALSE	6.93
P03R	7	8	SNR threshold / dB	1.5	FALSE	19.41
P03R	8	10	SNR threshold / dB	1.5	FALSE	9.46
P03R	9	7	SNR threshold / dB	1.5	FALSE	6.93
P03R	10	12	SNR threshold / dB	1.5	FALSE	16.59
P03R	11	9	SNR threshold / dB	1.5	FALSE	16.71
P03R	12	11	SNR threshold / dB	1.5	FALSE	11.52
P04	1	2	SNR threshold / dB	1.5	FALSE	9.72
P04	2	4	SNR threshold / dB	1.5	FALSE	10.4
P04	3	2	SNR threshold / dB	1.5	FALSE	9.09
P04	4	2	SNR threshold / dB	1.5	FALSE	11.01
P04	5	6	SNR threshold / dB	1.5	FALSE	8.71
P04	6	5	SNR threshold / dB	1.5	FALSE	9.69
P04	7	8	SNR threshold / dB	1.5	FALSE	9.69
P04	8	7	SNR threshold / dB	1.5	FALSE	10.86
P04	9	8	SNR threshold / dB	1.5	FALSE	11.48
P04	10	8	SNR threshold / dB	1.5	FALSE	10.69
P04	11	9	SNR threshold / dB	1.5	FALSE
P04	12	11	SNR threshold / dB	1.5	FALSE
P05L	1	2	SNR threshold / dB	1.5	FALSE	13.54
P05L	2	3	SNR threshold / dB	1.5	FALSE	13.78
P05L	3	4	SNR threshold / dB	1.5	FALSE	8.85
P05L	4	3	SNR threshold / dB	1.5	FALSE	10.62
P05L	5	7	SNR threshold / dB	1.5	FALSE	13
P05L	6	7	SNR threshold / dB	1.5	FALSE	8.22
P05L	7	5	SNR threshold / dB	1.5	FALSE	14.47
P05L	8	6	SNR threshold / dB	1.5	FALSE	13.83
P05L	9	8	SNR threshold / dB	1.5	FALSE	17.19
P05L	10	9	SNR threshold / dB	1.5	FALSE	16.31
P05L	11	12	SNR threshold / dB	1.5	FALSE	10.74
P05L	12	10	SNR threshold / dB	1.5	FALSE	15.51
P05R	1	3	SNR threshold / dB	1.5	FALSE	14.95
P05R	2	3	SNR threshold / dB	1.5	FALSE	19.42
P05R	3	1	SNR threshold / dB	1.5	FALSE	19.65
P05R	4	6	SNR threshold / dB	1.5	FALSE	5.72
P05R	5	3	SNR threshold / dB	1.5	FALSE	13.27
P05R	6	5	SNR threshold / dB	1.5	FALSE	16.22
P05R	7	6	SNR threshold / dB	1.5	FALSE	10.29
P05R	8	6	SNR threshold / dB	1.5	FALSE	15.27
P05R	9	7	SNR threshold / dB	1.5	FALSE	21.67
P05R	10	9	SNR threshold / dB	1.5	FALSE	19.13
P05R	11	10	SNR threshold / dB	1.5	FALSE	19.48
P05R	12	11	SNR threshold / dB	1.5	FALSE	19.93
P06	1	3	SNR threshold / dB	1.5	FALSE	10.95
P06	2	4	SNR threshold / dB	1.5	FALSE	4.12
P06	3	5	SNR threshold / dB	1.5	FALSE	9.7
P06	4	5	SNR threshold / dB	1.5	FALSE	13.27
P06	5	3	SNR threshold / dB	1.5	FALSE	8.81
P06	6	5	SNR threshold / dB	1.5	FALSE	10.32
P06	7	5	SNR threshold / dB	1.5	FALSE	10.32
P06	8	6	SNR threshold / dB	1.5	FALSE	9.71
P06	9	8	SNR threshold / dB	1.5	FALSE	10.69
P06	10	8	SNR threshold / dB	1.5	FALSE	10.92
P06	11	12	SNR threshold / dB	1.5	FALSE	6.84
P06	12	10	SNR threshold / dB	1.5	FALSE	6.73
P07	1	2	SNR threshold / dB	1.5	FALSE	7.86
P07	2	3	SNR threshold / dB	1.5	FALSE	6.02
P07	3	1	SNR threshold / dB	1.5	FALSE	13.2
P07	4	3	SNR threshold / dB	1.5	FALSE	14.09
P07	5	6	SNR threshold / dB	1.5	FALSE	13.96
P07	6	5	SNR threshold / dB	1.5	FALSE	20.72
P07	7	5	SNR threshold / dB	1.5	FALSE	23.27
P07	8	9	SNR threshold / dB	1.5	FALSE	18.09
P07	9	8	SNR threshold / dB	1.5	FALSE	18.43
P07	10	11	SNR threshold / dB	1.5	FALSE	11.78
P07	11	10	SNR threshold / dB	1.5	FALSE	11.6
P07	12	11	SNR threshold / dB	1.5	FALSE	17.19
P08	1	2	SNR threshold / dB	1.5	FALSE	6.05
P08	2	1	SNR threshold / dB	1.5	FALSE	7.81
P08	3	4	SNR threshold / dB	1.5	FALSE	11.21
P08	4	5	SNR threshold / dB	1.5	FALSE	9.3
P08	5	3	SNR threshold / dB	1.5	FALSE
P08	6	7	SNR threshold / dB	1.5	FALSE	6.29
P08	7	9	SNR threshold / dB	1.5	FALSE	12.09
P08	8	9	SNR threshold / dB	1.5	FALSE	11.97
P08	9	7	SNR threshold / dB	1.5	FALSE	14.17
P08	10	8	SNR threshold / dB	1.5	FALSE	8.62
P08	11	10	SNR threshold / dB	1.5	FALSE	9.19
P08	12	10	SNR threshold / dB	1.5	FALSE	10.84
P09	1	2	SNR threshold / dB	1.5	FALSE	11.13
P09	2	4	SNR threshold / dB	1.5	FALSE	9.07
P09	3	1	SNR threshold / dB	1.5	FALSE	2.77
P09	4	2	SNR threshold / dB	1.5	FALSE	4.93
P09	5	7	SNR threshold / dB	1.5	FALSE	4.45
P09	6	5	SNR threshold / dB	1.5	FALSE	8.43
P09	7	9	SNR threshold / dB	1.5	FALSE	16
P09	8	9	SNR threshold / dB	1.5	FALSE	12.06
P09	9	10	SNR threshold / dB	1.5	FALSE	12.08
P09	10	12	SNR threshold / dB	1.5	FALSE	8.86
P09	11	12	SNR threshold / dB	1.5	FALSE	13.32
P09	12	11	SNR threshold / dB	1.5	FALSE	19.98
P10	1	3	SNR threshold / dB	1.5	FALSE	3.83
P10	2	1	SNR threshold / dB	1.5	FALSE	7.05
P10	3	2	SNR threshold / dB	1.5	FALSE	10.32
P10	4	6	SNR threshold / dB	1.5	FALSE	2.61
P10	5	3	SNR threshold / dB	1.5	FALSE	5.53
P10	6	5	SNR threshold / dB	1.5	FALSE	8.2
P10	7	5	SNR threshold / dB	1.5	FALSE	10.62
P10	8	9	SNR threshold / dB	1.5	FALSE	5.52
P10	9	10	SNR threshold / dB	1.5	FALSE	14.17
P10	10	12	SNR threshold / dB	1.5	FALSE	7.9
P10	11	10	SNR threshold / dB	1.5	FALSE	8.21
P10	12	11	SNR threshold / dB	1.5	FALSE	9.95
P01	1	3	SNR threshold / dB	3.0	FALSE	12.78
P01	2	4	SNR threshold / dB	3.0	FALSE	8.85
P01	3	4	SNR threshold / dB	3.0	FALSE	6.71
P01	4	3	SNR threshold / dB	3.0	FALSE	9.99
P01	5	4	SNR threshold / dB	3.0	FALSE	10.3
P01	6	8	SNR threshold / dB	3.0	FALSE	13.58
P01	7	8	SNR threshold / dB	3.0	FALSE	17.77
P01	8	6	SNR threshold / dB	3.0	FALSE
P01	9	10	SNR threshold / dB	3.0	FALSE	14.47
P01	10	8	SNR threshold / dB	3.0	FALSE	9.38
P01	11	9	SNR threshold / dB	3.0	FALSE
P01	12	11	SNR threshold / dB	3.0	FALSE	13.58
P02L	1	2	SNR threshold / dB	3.0	FALSE	11.88
P02L	2	3	SNR threshold / dB	3.0	FALSE	11.9
P02L	3	5	SNR threshold / dB	3.0	FALSE	10.3
P02L	4	2	SNR threshold / dB	3.0	FALSE	9.38
P02L	5	4	SNR threshold / dB	3.0	FALSE	14.17
P02L	6	8	SNR threshold / dB	3.0	FALSE
P02L	7	5	SNR threshold / dB	3.0	FALSE	16.11
P02L	8	7	SNR threshold / dB	3.0	FALSE	18.06
P02L	9	11	SNR threshold / dB	3.0	FALSE	14.71
P02L	10	11	SNR threshold / dB	3.0	FALSE	12.95
P02L	11	9	SNR threshold / dB	3.0	FALSE	10.86
P02L	12	11	SNR threshold / dB	3.0	FALSE	11.31
P02R	1	2	SNR threshold / dB	3.0	FALSE	8.56
P02R	2	3	SNR threshold / dB	3.0	FALSE	10.86
P02R	3	4	SNR threshold / dB	3.0	FALSE	10.38
P02R	4	5	SNR threshold / dB	3.0	FALSE	13
P02R	5	6	SNR threshold / dB	3.0	FALSE	7.86
P02R	6	5	SNR threshold / dB	3.0	FALSE	11.87
P02R	7	5	SNR threshold / dB	3.0	FALSE	13.33
P02R	8	6	SNR threshold / dB	3.0	FALSE	15.72
P02R	9	10	SNR threshold / dB	3.0	FALSE	14.17
P02R	10	9	SNR threshold / dB	3.0	FALSE
P02R	11	10	SNR threshold / dB	3.0	FALSE	14.94
P02R	12	10	SNR threshold / dB	3.0	FALSE	13.46
P03L	1	3	SNR threshold / dB	3.0	FALSE	11.27
P03L	2	1	SNR threshold / dB	3.0	FALSE	8.94
P03L	3	1	SNR threshold / dB	3.0	FALSE	13.33
P03L	4	2	SNR threshold / dB	3.0	FALSE	16.61
P03L	5	4	SNR threshold / dB	3.0	FALSE	17.45
P03L	6	4	SNR threshold / dB	3.0	FALSE	20.57
P03L	7	6	SNR threshold / dB	3.0	FALSE	16.22
P03L	8	7	SNR threshold / dB	3.0	FALSE	16.49
P03L	9	10	SNR threshold / dB	3.0	FALSE	16.58
P03L	10	9	SNR threshold / dB	3.0	FALSE	18.58
P03L	11	12	SNR threshold / dB	3.0	FALSE	21.73
P03L	12	10	SNR threshold / dB	3.0	FALSE	24.77
P03R	1	2	SNR threshold / dB	3.0	FALSE	5.44
P03R	2	1	SNR threshold / dB	3.0	FALSE	4.37
P03R	3	4	SNR threshold / dB	3.0	FALSE	10.3
P03R	4	3	SNR threshold / dB	3.0	FALSE	7.94
P03R	5	3	SNR threshold / dB	3.0	FALSE	16.63
P03R	6	4	SNR threshold / dB	3.0	FALSE	13.24
P03R	7	8	SNR threshold / dB	3.0	FALSE	23.2
P03R	8	10	SNR threshold / dB	3.0	FALSE	17.11
P03R	9	7	SNR threshold / dB	3.0	FALSE	10.45
P03R	10	12	SNR threshold / dB	3.0	FALSE	21.4
P03R	11	9	SNR threshold / dB	3.0	FALSE	20.16
P03R	12	11	SNR threshold / dB	3.0	FALSE	16.94
P04	1	2	SNR threshold / dB	3.0	FALSE	10.06
P04	2	4	SNR threshold / dB	3.0	FALSE	11.44
P04	3	2	SNR threshold / dB	3.0	FALSE	9.32
P04	4	2	SNR threshold / dB	3.0	FALSE	11.25
P04	5	6	SNR threshold / dB	3.0	FALSE	9.39
P04	6	5	SNR threshold / dB	3.0	FALSE	10.07
P04	7	8	SNR threshold / dB	3.0	FALSE	10.11
P04	8	7	SNR threshold / dB	3.0	FALSE	11.62
P04	9	8	SNR threshold / dB	3.0	FALSE	12.37
P04	10	8	SNR threshold / dB	3.0	FALSE	11.74
P04	11	9	SNR threshold / dB	3.0	FALSE
P04	12	11	SNR threshold / dB	3.0	FALSE
P05L	1	2	SNR threshold / dB	3.0	FALSE	13.68
P05L	2	3	SNR threshold / dB	3.0	FALSE	13.83
P05L	3	4	SNR threshold / dB	3.0	FALSE	9.42
P05L	4	3	SNR threshold / dB	3.0	FALSE	10.7
P05L	5	7	SNR threshold / dB	3.0	FALSE	13.31
P05L	6	7	SNR threshold / dB	3.0	FALSE	12.46
P05L	7	5	SNR threshold / dB	3.0	FALSE	14.78
P05L	8	6	SNR threshold / dB	3.0	FALSE	16.08
P05L	9	8	SNR threshold / dB	3.0	FALSE	17.49
P05L	10	9	SNR threshold / dB	3.0	FALSE	19.01
P05L	11	12	SNR threshold / dB	3.0	FALSE	17.77
P05L	12	10	SNR threshold / dB	3.0	FALSE	19.23
P05R	1	3	SNR threshold / dB	3.0	FALSE	19.13
P05R	2	3	SNR threshold / dB	3.0	FALSE	19.7
P05R	3	1	SNR threshold / dB	3.0	FALSE	22.82
P05R	4	6	SNR threshold / dB	3.0	FALSE	18.01
P05R	5	3	SNR threshold / dB	3.0	FALSE	15.5
P05R	6	5	SNR threshold / dB	3.0	FALSE	17.49
P05R	7	6	SNR threshold / dB	3.0	FALSE	14.15
P05R	8	6	SNR threshold / dB	3.0	FALSE	20.75
P05R	9	7	SNR threshold / dB	3.0	FALSE	24.24
P05R	10	9	SNR threshold / dB	3.0	FALSE	23.1
P05R	11	10	SNR threshold / dB	3.0	FALSE	23.95
P05R	12	11	SNR threshold / dB	3.0	FALSE	23.79
P06	1	3	SNR threshold / dB	3.0	FALSE	12.61
P06	2	4	SNR threshold / dB	3.0	FALSE	9.41
P06	3	5	SNR threshold / dB	3.0	FALSE	12.12
P06	4	5	SNR threshold / dB	3.0	FALSE	13.41
P06	5	3	SNR threshold / dB	3.0	FALSE	10.13
P06	6	5	SNR threshold / dB	3.0	FALSE	11.21
P06	7	5	SNR threshold / dB	3.0	FALSE	12.27
P06	8	6	SNR threshold / dB	3.0	FALSE	13.44
P06	9	8	SNR threshold / dB	3.0	FALSE	12.19
P06	10	8	SNR threshold / dB	3.0	FALSE	11.8
P06	11	12	SNR threshold / dB	3.0	FALSE	12.19
P06	12	10	SNR threshold / dB	3.0	FALSE	10.55
P07	1	2	SNR threshold / dB	3.0	FALSE	11.67
P07	2	3	SNR threshold / dB	3.0	FALSE	10.56
P07	3	1	SNR threshold / dB	3.0	FALSE	16.91
P07	4	3	SNR threshold / dB	3.0	FALSE	15.84
P07	5	6	SNR threshold / dB	3.0	FALSE	17.12
P07	6	5	SNR threshold / dB	3.0	FALSE	26.92
P07	7	5	SNR threshold / dB	3.0	FALSE	26.88
P07	8	9	SNR threshold / dB	3.0	FALSE	23.74
P07	9	8	SNR threshold / dB	3.0	FALSE	20.44
P07	10	11	SNR threshold / dB	3.0	FALSE	16.79
P07	11	10	SNR threshold / dB	3.0	FALSE	16.54
P07	12	11	SNR threshold / dB	3.0	FALSE	23.72
P08	1	2	SNR threshold / dB	3.0	FALSE	8.58
P08	2	1	SNR threshold / dB	3.0	FALSE	9.75
P08	3	4	SNR threshold / dB	3.0	FALSE	11.68
P08	4	5	SNR threshold / dB	3.0	FALSE	10.48
P08	5	3	SNR threshold / dB	3.0	FALSE	7.31
P08	6	7	SNR threshold / dB	3.0	FALSE	12.3
P08	7	9	SNR threshold / dB	3.0	FALSE	12.51
P08	8	9	SNR threshold / dB	3.0	FALSE	12.21
P08	9	7	SNR threshold / dB	3.0	FALSE	15.07
P08	10	8	SNR threshold / dB	3.0	FALSE	11.65
P08	11	10	SNR threshold / dB	3.0	FALSE	13.53
P08	12	10	SNR threshold / dB	3.0	FALSE	13.58
P09	1	2	SNR threshold / dB	3.0	FALSE	11.17
P09	2	4	SNR threshold / dB	3.0	FALSE	9.5
P09	3	1	SNR threshold / dB	3.0	FALSE	8.33
P09	4	2	SNR threshold / dB	3.0	FALSE	7.83
P09	5	7	SNR threshold / dB	3.0	FALSE	10.63
P09	6	5	SNR threshold / dB	3.0	FALSE	12.38
P09	7	9	SNR threshold / dB	3.0	FALSE	17.91
P09	8	9	SNR threshold / dB	3.0	FALSE	13.28
P09	9	10	SNR threshold / dB	3.0	FALSE	12.96
P09	10	12	SNR threshold / dB	3.0	FALSE	12.48
P09	11	12	SNR threshold / dB	3.0	FALSE	14
P09	12	11	SNR threshold / dB	3.0	FALSE	20.83
P10	1	3	SNR threshold / dB	3.0	FALSE	10.69
P10	2	1	SNR threshold / dB	3.0	FALSE	10.33
P10	3	2	SNR threshold / dB	3.0	FALSE	11.32
P10	4	6	SNR threshold / dB	3.0	FALSE	4.82
P10	5	3	SNR threshold / dB	3.0	FALSE	7.23
P10	6	5	SNR threshold / dB	3.0	FALSE	8.53
P10	7	5	SNR threshold / dB	3.0	FALSE	10.91
P10	8	9	SNR threshold / dB	3.0	FALSE	9.41
P10	9	10	SNR threshold / dB	3.0	FALSE	15.32
P10	10	12	SNR threshold / dB	3.0	FALSE	8.92
P10	11	10	SNR threshold / dB	3.0	FALSE	9.7
P10	12	11	SNR threshold / dB	3.0	FALSE	12.01
P01	1	3	SNR threshold / dB	4.5	FALSE	13.38
P01	2	4	SNR threshold / dB	4.5	FALSE	10.59
P01	3	4	SNR threshold / dB	4.5	FALSE	9.38
P01	4	3	SNR threshold / dB	4.5	FALSE	10.01
P01	5	4	SNR threshold / dB	4.5	FALSE	10.9
P01	6	8	SNR threshold / dB	4.5	FALSE	14.01
P01	7	8	SNR threshold / dB	4.5	FALSE	18.33
P01	8	6	SNR threshold / dB	4.5	FALSE
P01	9	10	SNR threshold / dB	4.5	FALSE	14.78
P01	10	8	SNR threshold / dB	4.5	FALSE	11.48
P01	11	9	SNR threshold / dB	4.5	FALSE
P01	12	11	SNR threshold / dB	4.5	FALSE	17.74
P02L	1	2	SNR threshold / dB	4.5	FALSE	13.02
P02L	2	3	SNR threshold / dB	4.5	FALSE	12.46
P02L	3	5	SNR threshold / dB	4.5	FALSE	10.69
P02L	4	2	SNR threshold / dB	4.5	FALSE	10.78
P02L	5	4	SNR threshold / dB	4.5	FALSE	15.17
P02L	6	8	SNR threshold / dB	4.5	FALSE
P02L	7	5	SNR threshold / dB	4.5	FALSE	16.38
P02L	8	7	SNR threshold / dB	4.5	FALSE	19.86
P02L	9	11	SNR threshold / dB	4.5	FALSE	15.53
P02L	10	11	SNR threshold / dB	4.5	FALSE	13.96
P02L	11	9	SNR threshold / dB	4.5	FALSE	12.31
P02L	12	11	SNR threshold / dB	4.5	FALSE	11.83
P02R	1	2	SNR threshold / dB	4.5	FALSE	11.13
P02R	2	3	SNR threshold / dB	4.5	FALSE	10.94
P02R	3	4	SNR threshold / dB	4.5	FALSE	12.37
P02R	4	5	SNR threshold / dB	4.5	FALSE	13.46
P02R	5	6	SNR threshold / dB	4.5	FALSE	8.27
P02R	6	5	SNR threshold / dB	4.5	FALSE	12.8
P02R	7	5	SNR threshold / dB	4.5	FALSE	14.13
P02R	8	6	SNR threshold / dB	4.5	FALSE	17.49
P02R	9	10	SNR threshold / dB	4.5	FALSE	14.25
P02R	10	9	SNR threshold / dB	4.5	FALSE
P02R	11	10	SNR threshold / dB	4.5	FALSE	15.36
P02R	12	10	SNR threshold / dB	4.5	FALSE	14.49
P03L	1	3	SNR threshold / dB	4.5	FALSE	11.89
P03L	2	1	SNR threshold / dB	4.5	FALSE	9.67
P03L	3	1	SNR threshold / dB	4.5	FALSE	13.7
P03L	4	2	SNR threshold / dB	4.5	FALSE	17.36
P03L	5	4	SNR threshold / dB	4.5	FALSE	19.42
P03L	6	4	SNR threshold / dB	4.5	FALSE	22.02
P03L	7	6	SNR threshold / dB	4.5	FALSE	19.13
P03L	8	7	SNR threshold / dB	4.5	FALSE	18.58
P03L	9	10	SNR threshold / dB	4.5	FALSE	22.54
P03L	10	9	SNR threshold / dB	4.5	FALSE	19.86
P03L	11	12	SNR threshold / dB	4.5	FALSE	26.22
P03L	12	10	SNR threshold / dB	4.5	FALSE	27.07
P03R	1	2	SNR threshold / dB	4.5	FALSE	5.89
P03R	2	1	SNR threshold / dB	4.5	FALSE	4.59
P03R	3	4	SNR threshold / dB	4.5	FALSE	10.75
P03R	4	3	SNR threshold / dB	4.5	FALSE	8.8
P03R	5	3	SNR threshold / dB	4.5	FALSE	19.01
P03R	6	4	SNR threshold / dB	4.5	FALSE	17.88
P03R	7	8	SNR threshold / dB	4.5	FALSE	26.2
P03R	8	10	SNR threshold / dB	4.5	FALSE	22.76
P03R	9	7	SNR threshold / dB	4.5	FALSE	15.79
P03R	10	12	SNR threshold / dB	4.5	FALSE	23.63
P03R	11	9	SNR threshold / dB	4.5	FALSE	21.4
P03R	12	11	SNR threshold / dB	4.5	FALSE	18.58
P04	1	2	SNR threshold / dB	4.5	FALSE	10.42
P04	2	4	SNR threshold / dB	4.5	FALSE	11.86
P04	3	2	SNR threshold / dB	4.5	FALSE	10.6
P04	4	2	SNR threshold / dB	4.5	FALSE	11.46
P04	5	6	SNR threshold / dB	4.5	FALSE	10.38
P04	6	5	SNR threshold / dB	4.5	FALSE	10.66
P04	7	8	SNR threshold / dB	4.5	FALSE	10.54
P04	8	7	SNR threshold / dB	4.5	FALSE	12.1
P04	9	8	SNR threshold / dB	4.5	FALSE	12.97
P04	10	8	SNR threshold / dB	4.5	FALSE	11.96
P04	11	9	SNR threshold / dB	4.5	FALSE
P04	12	11	SNR threshold / dB	4.5	FALSE
P05L	1	2	SNR threshold / dB	4.5	FALSE	15
P05L	2	3	SNR threshold / dB	4.5	FALSE	13.96
P05L	3	4	SNR threshold / dB	4.5	FALSE	9.69
P05L	4	3	SNR threshold / dB	4.5	FALSE	11.2
P05L	5	7	SNR threshold / dB	4.5	FALSE	13.31
P05L	6	7	SNR threshold / dB	4.5	FALSE	14.84
P05L	7	5	SNR threshold / dB	4.5	FALSE	15.01
P05L	8	6	SNR threshold / dB	4.5	FALSE	16.67
P05L	9	8	SNR threshold / dB	4.5	FALSE	20.75
P05L	10	9	SNR threshold / dB	4.5	FALSE	19.87
P05L	11	12	SNR threshold / dB	4.5	FALSE	21.4
P05L	12	10	SNR threshold / dB	4.5	FALSE	23.39
P05R	1	3	SNR threshold / dB	4.5	FALSE	21.49
P05R	2	3	SNR threshold / dB	4.5	FALSE	22.45
P05R	3	1	SNR threshold / dB	4.5	FALSE	23.05
P05R	4	6	SNR threshold / dB	4.5	FALSE	18.58
P05R	5	3	SNR threshold / dB	4.5	FALSE	16.3
P05R	6	5	SNR threshold / dB	4.5	FALSE	19.73
P05R	7	6	SNR threshold / dB	4.5	FALSE	18.33
P05R	8	6	SNR threshold / dB	4.5	FALSE	21.38
P05R	9	7	SNR threshold / dB	4.5	FALSE	25.12
P05R	10	9	SNR threshold / dB	4.5	FALSE	24.62
P05R	11	10	SNR threshold / dB	4.5	FALSE	24.62
P05R	12	11	SNR threshold / dB	4.5	FALSE	25.09
P06	1	3	SNR threshold / dB	4.5	FALSE	13.57
P06	2	4	SNR threshold / dB	4.5	FALSE	10.2
P06	3	5	SNR threshold / dB	4.5	FALSE	12.44
P06	4	5	SNR threshold / dB	4.5	FALSE	13.87
P06	5	3	SNR threshold / dB	4.5	FALSE	11.39
P06	6	5	SNR threshold / dB	4.5	FALSE	11.75
P06	7	5	SNR threshold / dB	4.5	FALSE	13.08
P06	8	6	SNR threshold / dB	4.5	FALSE	15.58
P06	9	8	SNR threshold / dB	4.5	FALSE	12.81
P06	10	8	SNR threshold / dB	4.5	FALSE	13.72
P06	11	12	SNR threshold / dB	4.5	FALSE	14.59
P06	12	10	SNR threshold / dB	4.5	FALSE	13.89
P07	1	2	SNR threshold / dB	4.5	FALSE	12.98
P07	2	3	SNR threshold / dB	4.5	FALSE	14.35
P07	3	1	SNR threshold / dB	4.5	FALSE	18.12
P07	4	3	SNR threshold / dB	4.5	FALSE	18.75
P07	5	6	SNR threshold / dB	4.5	FALSE	19.94
P07	6	5	SNR threshold / dB	4.5	FALSE	30.33
P07	7	5	SNR threshold / dB	4.5	FALSE	28.79
P07	8	9	SNR threshold / dB	4.5	FALSE	24.17
P07	9	8	SNR threshold / dB	4.5	FALSE	20.88
P07	10	11	SNR threshold / dB	4.5	FALSE	17.29
P07	11	10	SNR threshold / dB	4.5	FALSE	17.67
P07	12	11	SNR threshold / dB	4.5	FALSE	24.17
P08	1	2	SNR threshold / dB	4.5	FALSE	9.68
P08	2	1	SNR threshold / dB	4.5	FALSE	10.43
P08	3	4	SNR threshold / dB	4.5	FALSE	11.9
P08	4	5	SNR threshold / dB	4.5	FALSE	11.51
P08	5	3	SNR threshold / dB	4.5	FALSE	7.63
P08	6	7	SNR threshold / dB	4.5	FALSE	13.68
P08	7	9	SNR threshold / dB	4.5	FALSE	13.27
P08	8	9	SNR threshold / dB	4.5	FALSE	13.24
P08	9	7	SNR threshold / dB	4.5	FALSE	16.23
P08	10	8	SNR threshold / dB	4.5	FALSE	14.69
P08	11	10	SNR threshold / dB	4.5	FALSE	14.03
P08	12	10	SNR threshold / dB	4.5	FALSE	14.65
P09	1	2	SNR threshold / dB	4.5	FALSE	11.89
P09	2	4	SNR threshold / dB	4.5	FALSE	10.86
P09	3	1	SNR threshold / dB	4.5	FALSE	10.63
P09	4	2	SNR threshold / dB	4.5	FALSE	9.39
P09	5	7	SNR threshold / dB	4.5	FALSE	13.01
P09	6	5	SNR threshold / dB	4.5	FALSE	13.31
P09	7	9	SNR threshold / dB	4.5	FALSE	18.18
P09	8	9	SNR threshold / dB	4.5	FALSE	15.14
P09	9	10	SNR threshold / dB	4.5	FALSE	14.86
P09	10	12	SNR threshold / dB	4.5	FALSE	13.41
P09	11	12	SNR threshold / dB	4.5	FALSE	14.78
P09	12	11	SNR threshold / dB	4.5	FALSE	21.52
P10	1	3	SNR threshold / dB	4.5	FALSE	12.57
P10	2	1	SNR threshold / dB	4.5	FALSE	11.91
P10	3	2	SNR threshold / dB	4.5	FALSE	11.85
P10	4	6	SNR threshold / dB	4.5	FALSE	7.08
P10	5	3	SNR threshold / dB	4.5	FALSE	9.79
P10	6	5	SNR threshold / dB	4.5	FALSE	9.3
P10	7	5	SNR threshold / dB	4.5	FALSE	11.28
P10	8	9	SNR threshold / dB	4.5	FALSE	10.91
P10	9	10	SNR threshold / dB	4.5	FALSE	15.5
P10	10	12	SNR threshold / dB	4.5	FALSE	9.41
P10	11	10	SNR threshold / dB	4.5	FALSE	10.66
P10	12	11	SNR threshold / dB	4.5	FALSE	12.74
P01	1	3	SNR threshold / dB	6.0	TRUE	14.13
P01	2	4	SNR threshold / dB	6.0	TRUE
P01	3	4	SNR threshold / dB	6.0	TRUE	10
P01	4	3	SNR threshold / dB	6.0	TRUE	10.24
P01	5	4	SNR threshold / dB	6.0	TRUE	12.25
P01	6	8	SNR threshold / dB	6.0	TRUE	14.22
P01	7	8	SNR threshold / dB	6.0	TRUE	18.59
P01	8	6	SNR threshold / dB	6.0	TRUE
P01	9	10	SNR threshold / dB	6.0	TRUE	16.95
P01	10	8	SNR threshold / dB	6.0	TRUE	12.27
P01	11	9	SNR threshold / dB	6.0	TRUE
P01	12	11	SNR threshold / dB	6.0	TRUE	17.76
P02L	1	2	SNR threshold / dB	6.0	TRUE	13.11
P02L	2	3	SNR threshold / dB	6.0	TRUE	13.32
P02L	3	5	SNR threshold / dB	6.0	TRUE	10.9
P02L	4	2	SNR threshold / dB	6.0	TRUE	11.22
P02L	5	4	SNR threshold / dB	6.0	TRUE	15.77
P02L	6	8	SNR threshold / dB	6.0	TRUE
P02L	7	5	SNR threshold / dB	6.0	TRUE	17.23
P02L	8	7	SNR threshold / dB	6.0	TRUE	20.13
P02L	9	11	SNR threshold / dB	6.0	TRUE	16.02
P02L	10	11	SNR threshold / dB	6.0	TRUE	14.51
P02L	11	9	SNR threshold / dB	6.0	TRUE
P02L	12	11	SNR threshold / dB	6.0	TRUE
P02R	1	2	SNR threshold / dB	6.0	TRUE	11.41
P02R	2	3	SNR threshold / dB	6.0	TRUE	11.19
P02R	3	4	SNR threshold / dB	6.0	TRUE	12.56
P02R	4	5	SNR threshold / dB	6.0	TRUE	13.79
P02R	5	6	SNR threshold / dB	6.0	TRUE	8.79
P02R	6	5	SNR threshold / dB	6.0	TRUE	13.59
P02R	7	5	SNR threshold / dB	6.0	TRUE	14.45
P02R	8	6	SNR threshold / dB	6.0	TRUE	17.52
P02R	9	10	SNR threshold / dB	6.0	TRUE	14.59
P02R	10	9	SNR threshold / dB	6.0	TRUE
P02R	11	10	SNR threshold / dB	6.0	TRUE	16.3
P02R	12	10	SNR threshold / dB	6.0	TRUE	15.51
P03L	1	3	SNR threshold / dB	6.0	TRUE	12.11
P03L	2	1	SNR threshold / dB	6.0	TRUE	10.63
P03L	3	1	SNR threshold / dB	6.0	TRUE	14.6
P03L	4	2	SNR threshold / dB	6.0	TRUE	19.48
P03L	5	4	SNR threshold / dB	6.0	TRUE	21.11
P03L	6	4	SNR threshold / dB	6.0	TRUE	23.7
P03L	7	6	SNR threshold / dB	6.0	TRUE	19.42
P03L	8	7	SNR threshold / dB	6.0	TRUE	18.85
P03L	9	10	SNR threshold / dB	6.0	TRUE	22.69
P03L	10	9	SNR threshold / dB	6.0	TRUE	22.97
P03L	11	12	SNR threshold / dB	6.0	TRUE	34.95
P03L	12	10	SNR threshold / dB	6.0	TRUE	27.49
P03R	1	2	SNR threshold / dB	6.0	TRUE	6.28
P03R	2	1	SNR threshold / dB	6.0	TRUE	8.28
P03R	3	4	SNR threshold / dB	6.0	TRUE	11.48
P03R	4	3	SNR threshold / dB	6.0	TRUE	10.05
P03R	5	3	SNR threshold / dB	6.0	TRUE	19.93
P03R	6	4	SNR threshold / dB	6.0	TRUE	19.18
P03R	7	8	SNR threshold / dB	6.0	TRUE	28.2
P03R	8	10	SNR threshold / dB	6.0	TRUE	27.92
P03R	9	7	SNR threshold / dB	6.0	TRUE	20.24
P03R	10	12	SNR threshold / dB	6.0	TRUE	29.4
P03R	11	9	SNR threshold / dB	6.0	TRUE	25.66
P03R	12	11	SNR threshold / dB	6.0	TRUE	18.85
P04	1	2	SNR threshold / dB	6.0	TRUE	10.66
P04	2	4	SNR threshold / dB	6.0	TRUE	12.13
P04	3	2	SNR threshold / dB	6.0	TRUE	11.23
P04	4	2	SNR threshold / dB	6.0	TRUE	12.06
P04	5	6	SNR threshold / dB	6.0	TRUE	10.94
P04	6	5	SNR threshold / dB	6.0	TRUE	11.74
P04	7	8	SNR threshold / dB	6.0	TRUE	10.67
P04	8	7	SNR threshold / dB	6.0	TRUE	12.64
P04	9	8	SNR threshold / dB	6.0	TRUE
P04	10	8	SNR threshold / dB	6.0	TRUE
P04	11	9	SNR threshold / dB	6.0	TRUE
P04	12	11	SNR threshold / dB	6.0	TRUE
P05L	1	2	SNR threshold / dB	6.0	TRUE	15.11
P05L	2	3	SNR threshold / dB	6.0	TRUE	14.09
P05L	3	4	SNR threshold / dB	6.0	TRUE	9.94
P05L	4	3	SNR threshold / dB	6.0	TRUE	11.89
P05L	5	7	SNR threshold / dB	6.0	TRUE	13.8
P05L	6	7	SNR threshold / dB	6.0	TRUE	15.05
P05L	7	5	SNR threshold / dB	6.0	TRUE	15.34
P05L	8	6	SNR threshold / dB	6.0	TRUE	17.06
P05L	9	8	SNR threshold / dB	6.0	TRUE	21.48
P05L	10	9	SNR threshold / dB	6.0	TRUE	20.27
P05L	11	12	SNR threshold / dB	6.0	TRUE	21.88
P05L	12	10	SNR threshold / dB	6.0	TRUE	23.67
P05R	1	3	SNR threshold / dB	6.0	TRUE	23.95
P05R	2	3	SNR threshold / dB	6.0	TRUE	23.67
P05R	3	1	SNR threshold / dB	6.0	TRUE	24.55
P05R	4	6	SNR threshold / dB	6.0	TRUE	23.39
P05R	5	3	SNR threshold / dB	6.0	TRUE	18.49
P05R	6	5	SNR threshold / dB	6.0	TRUE	20.75
P05R	7	6	SNR threshold / dB	6.0	TRUE	20.54
P05R	8	6	SNR threshold / dB	6.0	TRUE	22.08
P05R	9	7	SNR threshold / dB	6.0	TRUE	25.84
P05R	10	9	SNR threshold / dB	6.0	TRUE	25.46
P05R	11	10	SNR threshold / dB	6.0	TRUE	26.28
P05R	12	11	SNR threshold / dB	6.0	TRUE	25.65
P06	1	3	SNR threshold / dB	6.0	TRUE	13.75
P06	2	4	SNR threshold / dB	6.0	TRUE	12.25
P06	3	5	SNR threshold / dB	6.0	TRUE	12.66
P06	4	5	SNR threshold / dB	6.0	TRUE	14.78
P06	5	3	SNR threshold / dB	6.0	TRUE	11.75
P06	6	5	SNR threshold / dB	6.0	TRUE	12.62
P06	7	5	SNR threshold / dB	6.0	TRUE	13.35
P06	8	6	SNR threshold / dB	6.0	TRUE	15.78
P06	9	8	SNR threshold / dB	6.0	TRUE	14.48
P06	10	8	SNR threshold / dB	6.0	TRUE	13.9
P06	11	12	SNR threshold / dB	6.0	TRUE	16.06
P06	12	10	SNR threshold / dB	6.0	TRUE	17.72
P07	1	2	SNR threshold / dB	6.0	TRUE	15.97
P07	2	3	SNR threshold / dB	6.0	TRUE	17.67
P07	3	1	SNR threshold / dB	6.0	TRUE	20.19
P07	4	3	SNR threshold / dB	6.0	TRUE	21.2
P07	5	6	SNR threshold / dB	6.0	TRUE	20.97
P07	6	5	SNR threshold / dB	6.0	TRUE	32.2
P07	7	5	SNR threshold / dB	6.0	TRUE	29.53
P07	8	9	SNR threshold / dB	6.0	TRUE	26.1
P07	9	8	SNR threshold / dB	6.0	TRUE	22.88
P07	10	11	SNR threshold / dB	6.0	TRUE	18.76
P07	11	10	SNR threshold / dB	6.0	TRUE	17.99
P07	12	11	SNR threshold / dB	6.0	TRUE	26.49
P08	1	2	SNR threshold / dB	6.0	TRUE	11.89
P08	2	1	SNR threshold / dB	6.0	TRUE	10.97
P08	3	4	SNR threshold / dB	6.0	TRUE	12.37
P08	4	5	SNR threshold / dB	6.0	TRUE	11.86
P08	5	3	SNR threshold / dB	6.0	TRUE	8.81
P08	6	7	SNR threshold / dB	6.0	TRUE	14.36
P08	7	9	SNR threshold / dB	6.0	TRUE	15.08
P08	8	9	SNR threshold / dB	6.0	TRUE	13.59
P08	9	7	SNR threshold / dB	6.0	TRUE	17.44
P08	10	8	SNR threshold / dB	6.0	TRUE	16.02
P08	11	10	SNR threshold / dB	6.0	TRUE	14.21
P08	12	10	SNR threshold / dB	6.0	TRUE	15.59
P09	1	2	SNR threshold / dB	6.0	TRUE	12.48
P09	2	4	SNR threshold / dB	6.0	TRUE	11.23
P09	3	1	SNR threshold / dB	6.0	TRUE	11.19
P09	4	2	SNR threshold / dB	6.0	TRUE	10.19
P09	5	7	SNR threshold / dB	6.0	TRUE	13.31
P09	6	5	SNR threshold / dB	6.0	TRUE	13.74
P09	7	9	SNR threshold / dB	6.0	TRUE	18.5
P09	8	9	SNR threshold / dB	6.0	TRUE	15.96
P09	9	10	SNR threshold / dB	6.0	TRUE	15.13
P09	10	12	SNR threshold / dB	6.0	TRUE	14.17
P09	11	12	SNR threshold / dB	6.0	TRUE	15.58
P09	12	11	SNR threshold / dB	6.0	TRUE	23.01
P10	1	3	SNR threshold / dB	6.0	TRUE	12.73
P10	2	1	SNR threshold / dB	6.0	TRUE	13.3
P10	3	2	SNR threshold / dB	6.0	TRUE	12.33
P10	4	6	SNR threshold / dB	6.0	TRUE	10.02
P10	5	3	SNR threshold / dB	6.0	TRUE	10.98
P10	6	5	SNR threshold / dB	6.0	TRUE	9.5
P10	7	5	SNR threshold / dB	6.0	TRUE	12.09
P10	8	9	SNR threshold / dB	6.0	TRUE	12.96
P10	9	10	SNR threshold / dB	6.0	TRUE	15.97
P10	10	12	SNR threshold / dB	6.0	TRUE	10.32
P10	11	10	SNR threshold / dB	6.0	TRUE	11.75
P10	12	11	SNR threshold / dB	6.0	TRUE	14.08
P01	1	3	SNR threshold / dB	7.5	FALSE	14.59
P01	2	4	SNR threshold / dB	7.5	FALSE
P01	3	4	SNR threshold / dB	7.5	FALSE	10.36
P01	4	3	SNR threshold / dB	7.5	FALSE	10.7
P01	5	4	SNR threshold / dB	7.5	FALSE	12.61
P01	6	8	SNR threshold / dB	7.5	FALSE
P01	7	8	SNR threshold / dB	7.5	FALSE	18.95
P01	8	6	SNR threshold / dB	7.5	FALSE
P01	9	10	SNR threshold / dB	7.5	FALSE
P01	10	8	SNR threshold / dB	7.5	FALSE	12.65
P01	11	9	SNR threshold / dB	7.5	FALSE
P01	12	11	SNR threshold / dB	7.5	FALSE
P02L	1	2	SNR threshold / dB	7.5	FALSE
P02L	2	3	SNR threshold / dB	7.5	FALSE	14.46
P02L	3	5	SNR threshold / dB	7.5	FALSE
P02L	4	2	SNR threshold / dB	7.5	FALSE	11.81
P02L	5	4	SNR threshold / dB	7.5	FALSE	16.59
P02L	6	8	SNR threshold / dB	7.5	FALSE
P02L	7	5	SNR threshold / dB	7.5	FALSE
P02L	8	7	SNR threshold / dB	7.5	FALSE	20.45
P02L	9	11	SNR threshold / dB	7.5	FALSE
P02L	10	11	SNR threshold / dB	7.5	FALSE
P02L	11	9	SNR threshold / dB	7.5	FALSE
P02L	12	11	SNR threshold / dB	7.5	FALSE
P02R	1	2	SNR threshold / dB	7.5	FALSE	12.01
P02R	2	3	SNR threshold / dB	7.5	FALSE	11.42
P02R	3	4	SNR threshold / dB	7.5	FALSE	12.78
P02R	4	5	SNR threshold / dB	7.5	FALSE	14.21
P02R	5	6	SNR threshold / dB	7.5	FALSE	9.44
P02R	6	5	SNR threshold / dB	7.5	FALSE	14.01
P02R	7	5	SNR threshold / dB	7.5	FALSE	14.82
P02R	8	6	SNR threshold / dB	7.5	FALSE	17.67
P02R	9	10	SNR threshold / dB	7.5	FALSE	15.11
P02R	10	9	SNR threshold / dB	7.5	FALSE
P02R	11	10	SNR threshold / dB	7.5	FALSE	16.94
P02R	12	10	SNR threshold / dB	7.5	FALSE	15.8
P03L	1	3	SNR threshold / dB	7.5	FALSE	12.64
P03L	2	1	SNR threshold / dB	7.5	FALSE	12.06
P03L	3	1	SNR threshold / dB	7.5	FALSE	15.81
P03L	4	2	SNR threshold / dB	7.5	FALSE	21.85
P03L	5	4	SNR threshold / dB	7.5	FALSE	22.54
P03L	6	4	SNR threshold / dB	7.5	FALSE	24.88
P03L	7	6	SNR threshold / dB	7.5	FALSE	20.07
P03L	8	7	SNR threshold / dB	7.5	FALSE	23.1
P03L	9	10	SNR threshold / dB	7.5	FALSE	24.27
P03L	10	9	SNR threshold / dB	7.5	FALSE	28.07
P03L	11	12	SNR threshold / dB	7.5	FALSE
P03L	12	10	SNR threshold / dB	7.5	FALSE	29.91
P03R	1	2	SNR threshold / dB	7.5	FALSE	7.02
P03R	2	1	SNR threshold / dB	7.5	FALSE	9.95
P03R	3	4	SNR threshold / dB	7.5	FALSE	13.08
P03R	4	3	SNR threshold / dB	7.5	FALSE	10.3
P03R	5	3	SNR threshold / dB	7.5	FALSE	20.26
P03R	6	4	SNR threshold / dB	7.5	FALSE	20.16
P03R	7	8	SNR threshold / dB	7.5	FALSE	29.06
P03R	8	10	SNR threshold / dB	7.5	FALSE	29.81
P03R	9	7	SNR threshold / dB	7.5	FALSE	22.72
P03R	10	12	SNR threshold / dB	7.5	FALSE	33.42
P03R	11	9	SNR threshold / dB	7.5	FALSE	31.89
P03R	12	11	SNR threshold / dB	7.5	FALSE	25.91
P04	1	2	SNR threshold / dB	7.5	FALSE	11.34
P04	2	4	SNR threshold / dB	7.5	FALSE	12.34
P04	3	2	SNR threshold / dB	7.5	FALSE	11.44
P04	4	2	SNR threshold / dB	7.5	FALSE	12.67
P04	5	6	SNR threshold / dB	7.5	FALSE	11.89
P04	6	5	SNR threshold / dB	7.5	FALSE	12.29
P04	7	8	SNR threshold / dB	7.5	FALSE	11.38
P04	8	7	SNR threshold / dB	7.5	FALSE	12.91
P04	9	8	SNR threshold / dB	7.5	FALSE
P04	10	8	SNR threshold / dB	7.5	FALSE
P04	11	9	SNR threshold / dB	7.5	FALSE
P04	12	11	SNR threshold / dB	7.5	FALSE
P05L	1	2	SNR threshold / dB	7.5	FALSE	15.37
P05L	2	3	SNR threshold / dB	7.5	FALSE	14.38
P05L	3	4	SNR threshold / dB	7.5	FALSE	12.06
P05L	4	3	SNR threshold / dB	7.5	FALSE	12.38
P05L	5	7	SNR threshold / dB	7.5	FALSE	14.3
P05L	6	7	SNR threshold / dB	7.5	FALSE	15.22
P05L	7	5	SNR threshold / dB	7.5	FALSE	15.67
P05L	8	6	SNR threshold / dB	7.5	FALSE	17.4
P05L	9	8	SNR threshold / dB	7.5	FALSE	21.98
P05L	10	9	SNR threshold / dB	7.5	FALSE	20.82
P05L	11	12	SNR threshold / dB	7.5	FALSE	23.1
P05L	12	10	SNR threshold / dB	7.5	FALSE	29.4
P05R	1	3	SNR threshold / dB	7.5	FALSE	25.94
P05R	2	3	SNR threshold / dB	7.5	FALSE	24.17
P05R	3	1	SNR threshold / dB	7.5	FALSE	25.09
P05R	4	6	SNR threshold / dB	7.5	FALSE	23.64
P05R	5	3	SNR threshold / dB	7.5	FALSE	21.69
P05R	6	5	SNR threshold / dB	7.5	FALSE	24.24
P05R	7	6	SNR threshold / dB	7.5	FALSE	21.34
P05R	8	6	SNR threshold / dB	7.5	FALSE	23.36
P05R	9	7	SNR threshold / dB	7.5	FALSE	27.37
P05R	10	9	SNR threshold / dB	7.5	FALSE	25.71
P05R	11	10	SNR threshold / dB	7.5	FALSE	26.97
P05R	12	11	SNR threshold / dB	7.5	FALSE	25.92
P06	1	3	SNR threshold / dB	7.5	FALSE	13.97
P06	2	4	SNR threshold / dB	7.5	FALSE	14.73
P06	3	5	SNR threshold / dB	7.5	FALSE	13.87
P06	4	5	SNR threshold / dB	7.5	FALSE	15.49
P06	5	3	SNR threshold / dB	7.5	FALSE	13.21
P06	6	5	SNR threshold / dB	7.5	FALSE	12.96
P06	7	5	SNR threshold / dB	7.5	FALSE	13.9
P06	8	6	SNR threshold / dB	7.5	FALSE	16.56
P06	9	8	SNR threshold / dB	7.5	FALSE	15.31
P06	10	8	SNR threshold / dB	7.5	FALSE	14.62
P06	11	12	SNR threshold / dB	7.5	FALSE	16.52
P06	12	10	SNR threshold / dB	7.5	FALSE	20.31
P07	1	2	SNR threshold / dB	7.5	FALSE	18.61
P07	2	3	SNR threshold / dB	7.5	FALSE	17.98
P07	3	1	SNR threshold / dB	7.5	FALSE	20.88
P07	4	3	SNR threshold / dB	7.5	FALSE	22.39
P07	5	6	SNR threshold / dB	7.5	FALSE	22.31
P07	6	5	SNR threshold / dB	7.5	FALSE
P07	7	5	SNR threshold / dB	7.5	FALSE	32.66
P07	8	9	SNR threshold / dB	7.5	FALSE	27.4
P07	9	8	SNR threshold / dB	7.5	FALSE	23.87
P07	10	11	SNR threshold / dB	7.5	FALSE	20.13
P07	11	10	SNR threshold / dB	7.5	FALSE	18.91
P07	12	11	SNR threshold / dB	7.5	FALSE	27.29
P08	1	2	SNR threshold / dB	7.5	FALSE	12.08
P08	2	1	SNR threshold / dB	7.5	FALSE	11.16
P08	3	4	SNR threshold / dB	7.5	FALSE	13.26
P08	4	5	SNR threshold / dB	7.5	FALSE	12.41
P08	5	3	SNR threshold / dB	7.5	FALSE	9.29
P08	6	7	SNR threshold / dB	7.5	FALSE	14.69
P08	7	9	SNR threshold / dB	7.5	FALSE	16.05
P08	8	9	SNR threshold / dB	7.5	FALSE	14
P08	9	7	SNR threshold / dB	7.5	FALSE	17.92
P08	10	8	SNR threshold / dB	7.5	FALSE	16.66
P08	11	10	SNR threshold / dB	7.5	FALSE	16.31
P08	12	10	SNR threshold / dB	7.5	FALSE	16.02
P09	1	2	SNR threshold / dB	7.5	FALSE	12.66
P09	2	4	SNR threshold / dB	7.5	FALSE	11.46
P09	3	1	SNR threshold / dB	7.5	FALSE	11.41
P09	4	2	SNR threshold / dB	7.5	FALSE	10.39
P09	5	7	SNR threshold / dB	7.5	FALSE	13.65
P09	6	5	SNR threshold / dB	7.5	FALSE	15.09
P09	7	9	SNR threshold / dB	7.5	FALSE	18.7
P09	8	9	SNR threshold / dB	7.5	FALSE	16.78
P09	9	10	SNR threshold / dB	7.5	FALSE	15.95
P09	10	12	SNR threshold / dB	7.5	FALSE	14.46
P09	11	12	SNR threshold / dB	7.5	FALSE	16.33
P09	12	11	SNR threshold / dB	7.5	FALSE	23.42
P10	1	3	SNR threshold / dB	7.5	FALSE	12.82
P10	2	1	SNR threshold / dB	7.5	FALSE	13.65
P10	3	2	SNR threshold / dB	7.5	FALSE	13.87
P10	4	6	SNR threshold / dB	7.5	FALSE	10.44
P10	5	3	SNR threshold / dB	7.5	FALSE	11.67
P10	6	5	SNR threshold / dB	7.5	FALSE	10.61
P10	7	5	SNR threshold / dB	7.5	FALSE	13.26
P10	8	9	SNR threshold / dB	7.5	FALSE	13.81
P10	9	10	SNR threshold / dB	7.5	FALSE	18.25
P10	10	12	SNR threshold / dB	7.5	FALSE	14.04
P10	11	10	SNR threshold / dB	7.5	FALSE	12.54
P10	12	11	SNR threshold / dB	7.5	FALSE	14.65
P01	1	3	SNR threshold / dB	9.0	FALSE	15.49
P01	2	4	SNR threshold / dB	9.0	FALSE
P01	3	4	SNR threshold / dB	9.0	FALSE
P01	4	3	SNR threshold / dB	9.0	FALSE	11.8
P01	5	4	SNR threshold / dB	9.0	FALSE	12.86
P01	6	8	SNR threshold / dB	9.0	FALSE
P01	7	8	SNR threshold / dB	9.0	FALSE
P01	8	6	SNR threshold / dB	9.0	FALSE
P01	9	10	SNR threshold / dB	9.0	FALSE
P01	10	8	SNR threshold / dB	9.0	FALSE
P01	11	9	SNR threshold / dB	9.0	FALSE
P01	12	11	SNR threshold / dB	9.0	FALSE
P02L	1	2	SNR threshold / dB	9.0	FALSE
P02L	2	3	SNR threshold / dB	9.0	FALSE	14.64
P02L	3	5	SNR threshold / dB	9.0	FALSE
P02L	4	2	SNR threshold / dB	9.0	FALSE	12.65
P02L	5	4	SNR threshold / dB	9.0	FALSE	17.38
P02L	6	8	SNR threshold / dB	9.0	FALSE
P02L	7	5	SNR threshold / dB	9.0	FALSE
P02L	8	7	SNR threshold / dB	9.0	FALSE	20.81
P02L	9	11	SNR threshold / dB	9.0	FALSE
P02L	10	11	SNR threshold / dB	9.0	FALSE
P02L	11	9	SNR threshold / dB	9.0	FALSE
P02L	12	11	SNR threshold / dB	9.0	FALSE
P02R	1	2	SNR threshold / dB	9.0	FALSE	13.6
P02R	2	3	SNR threshold / dB	9.0	FALSE	11.83
P02R	3	4	SNR threshold / dB	9.0	FALSE	12.97
P02R	4	5	SNR threshold / dB	9.0	FALSE	15.89
P02R	5	6	SNR threshold / dB	9.0	FALSE	10
P02R	6	5	SNR threshold / dB	9.0	FALSE	14.47
P02R	7	5	SNR threshold / dB	9.0	FALSE	15.89
P02R	8	6	SNR threshold / dB	9.0	FALSE
P02R	9	10	SNR threshold / dB	9.0	FALSE	15.44
P02R	10	9	SNR threshold / dB	9.0	FALSE
P02R	11	10	SNR threshold / dB	9.0	FALSE	17.58
P02R	12	10	SNR threshold / dB	9.0	FALSE
P03L	1	3	SNR threshold / dB	9.0	FALSE	13.55
P03L	2	1	SNR threshold / dB	9.0	FALSE	12.48
P03L	3	1	SNR threshold / dB	9.0	FALSE	16.26
P03L	4	2	SNR threshold / dB	9.0	FALSE	22.89
P03L	5	4	SNR threshold / dB	9.0	FALSE	23.85
P03L	6	4	SNR threshold / dB	9.0	FALSE	27.86
P03L	7	6	SNR threshold / dB	9.0	FALSE	23.67
P03L	8	7	SNR threshold / dB	9.0	FALSE	23.39
P03L	9	10	SNR threshold / dB	9.0	FALSE	30.27
P03L	10	9	SNR threshold / dB	9.0	FALSE	31.66
P03L	11	12	SNR threshold / dB	9.0	FALSE
P03L	12	10	SNR threshold / dB	9.0	FALSE	30.33
P03R	1	2	SNR threshold / dB	9.0	FALSE	8.16
P03R	2	1	SNR threshold / dB	9.0	FALSE	11.06
P03R	3	4	SNR threshold / dB	9.0	FALSE	14.79
P03R	4	3	SNR threshold / dB	9.0	FALSE	13
P03R	5	3	SNR threshold / dB	9.0	FALSE	22.82
P03R	6	4	SNR threshold / dB	9.0	FALSE	22.54
P03R	7	8	SNR threshold / dB	9.0	FALSE	30.85
P03R	8	10	SNR threshold / dB	9.0	FALSE	32.17
P03R	9	7	SNR threshold / dB	9.0	FALSE	22.82
P03R	10	12	SNR threshold / dB	9.0	FALSE	34.5
P03R	11	9	SNR threshold / dB	9.0	FALSE	32.57
P03R	12	11	SNR threshold / dB	9.0	FALSE
P04	1	2	SNR threshold / dB	9.0	FALSE	11.59
P04	2	4	SNR threshold / dB	9.0	FALSE	12.61
P04	3	2	SNR threshold / dB	9.0	FALSE	11.6
P04	4	2	SNR threshold / dB	9.0	FALSE	13.89
P04	5	6	SNR threshold / dB	9.0	FALSE	12.98
P04	6	5	SNR threshold / dB	9.0	FALSE	12.5
P04	7	8	SNR threshold / dB	9.0	FALSE	12.12
P04	8	7	SNR threshold / dB	9.0	FALSE
P04	9	8	SNR threshold / dB	9.0	FALSE
P04	10	8	SNR threshold / dB	9.0	FALSE
P04	11	9	SNR threshold / dB	9.0	FALSE
P04	12	11	SNR threshold / dB	9.0	FALSE
P05L	1	2	SNR threshold / dB	9.0	FALSE	15.65
P05L	2	3	SNR threshold / dB	9.0	FALSE	15.11
P05L	3	4	SNR threshold / dB	9.0	FALSE	12.28
P05L	4	3	SNR threshold / dB	9.0	FALSE	12.65
P05L	5	7	SNR threshold / dB	9.0	FALSE	15.04
P05L	6	7	SNR threshold / dB	9.0	FALSE	15.74
P05L	7	5	SNR threshold / dB	9.0	FALSE	16.17
P05L	8	6	SNR threshold / dB	9.0	FALSE	17.55
P05L	9	8	SNR threshold / dB	9.0	FALSE	22.71
P05L	10	9	SNR threshold / dB	9.0	FALSE	22.33
P05L	11	12	SNR threshold / dB	9.0	FALSE	24.8
P05L	12	10	SNR threshold / dB	9.0	FALSE
P05R	1	3	SNR threshold / dB	9.0	FALSE	26.59
P05R	2	3	SNR threshold / dB	9.0	FALSE	24.33
P05R	3	1	SNR threshold / dB	9.0	FALSE	28.2
P05R	4	6	SNR threshold / dB	9.0	FALSE	24.09
P05R	5	3	SNR threshold / dB	9.0	FALSE	21.99
P05R	6	5	SNR threshold / dB	9.0	FALSE	24.83
P05R	7	6	SNR threshold / dB	9.0	FALSE	22.25
P05R	8	6	SNR threshold / dB	9.0	FALSE	24.63
P05R	9	7	SNR threshold / dB	9.0	FALSE	28.36
P05R	10	9	SNR threshold / dB	9.0	FALSE	27.2
P05R	11	10	SNR threshold / dB	9.0	FALSE	28.03
P05R	12	11	SNR threshold / dB	9.0	FALSE	27.21
P06	1	3	SNR threshold / dB	9.0	FALSE	15.23
P06	2	4	SNR threshold / dB	9.0	FALSE	15.78
P06	3	5	SNR threshold / dB	9.0	FALSE	14.86
P06	4	5	SNR threshold / dB	9.0	FALSE	15.73
P06	5	3	SNR threshold / dB	9.0	FALSE	14.32
P06	6	5	SNR threshold / dB	9.0	FALSE	13.76
P06	7	5	SNR threshold / dB	9.0	FALSE	15
P06	8	6	SNR threshold / dB	9.0	FALSE	17.05
P06	9	8	SNR threshold / dB	9.0	FALSE	15.79
P06	10	8	SNR threshold / dB	9.0	FALSE	16.55
P06	11	12	SNR threshold / dB	9.0	FALSE	16.67
P06	12	10	SNR threshold / dB	9.0	FALSE	21.26
P07	1	2	SNR threshold / dB	9.0	FALSE	19.94
P07	2	3	SNR threshold / dB	9.0	FALSE	18.24
P07	3	1	SNR threshold / dB	9.0	FALSE	22.24
P07	4	3	SNR threshold / dB	9.0	FALSE	23.81
P07	5	6	SNR threshold / dB	9.0	FALSE	23.72
P07	6	5	SNR threshold / dB	9.0	FALSE
P07	7	5	SNR threshold / dB	9.0	FALSE
P07	8	9	SNR threshold / dB	9.0	FALSE	28.06
P07	9	8	SNR threshold / dB	9.0	FALSE	24.02
P07	10	11	SNR threshold / dB	9.0	FALSE	20.65
P07	11	10	SNR threshold / dB	9.0	FALSE	20
P07	12	11	SNR threshold / dB	9.0	FALSE	27.83
P08	1	2	SNR threshold / dB	9.0	FALSE	12.21
P08	2	1	SNR threshold / dB	9.0	FALSE	11.54
P08	3	4	SNR threshold / dB	9.0	FALSE	13.87
P08	4	5	SNR threshold / dB	9.0	FALSE	12.95
P08	5	3	SNR threshold / dB	9.0	FALSE	10.6
P08	6	7	SNR threshold / dB	9.0	FALSE	14.9
P08	7	9	SNR threshold / dB	9.0	FALSE	16.6
P08	8	9	SNR threshold / dB	9.0	FALSE	15.37
P08	9	7	SNR threshold / dB	9.0	FALSE	18.27
P08	10	8	SNR threshold / dB	9.0	FALSE	16.93
P08	11	10	SNR threshold / dB	9.0	FALSE	16.59
P08	12	10	SNR threshold / dB	9.0	FALSE	16.16
P09	1	2	SNR threshold / dB	9.0	FALSE	13.42
P09	2	4	SNR threshold / dB	9.0	FALSE	11.69
P09	3	1	SNR threshold / dB	9.0	FALSE	11.7
P09	4	2	SNR threshold / dB	9.0	FALSE	10.85
P09	5	7	SNR threshold / dB	9.0	FALSE	13.98
P09	6	5	SNR threshold / dB	9.0	FALSE	16
P09	7	9	SNR threshold / dB	9.0	FALSE	20.64
P09	8	9	SNR threshold / dB	9.0	FALSE	17
P09	9	10	SNR threshold / dB	9.0	FALSE	16.15
P09	10	12	SNR threshold / dB	9.0	FALSE	15.52
P09	11	12	SNR threshold / dB	9.0	FALSE	16.5
P09	12	11	SNR threshold / dB	9.0	FALSE	23.74
P10	1	3	SNR threshold / dB	9.0	FALSE	12.94
P10	2	1	SNR threshold / dB	9.0	FALSE	15.12
P10	3	2	SNR threshold / dB	9.0	FALSE	14.25
P10	4	6	SNR threshold / dB	9.0	FALSE	10.69
P10	5	3	SNR threshold / dB	9.0	FALSE	12.12
P10	6	5	SNR threshold / dB	9.0	FALSE	11.87
P10	7	5	SNR threshold / dB	9.0	FALSE	14.16
P10	8	9	SNR threshold / dB	9.0	FALSE	14.01
P10	9	10	SNR threshold / dB	9.0	FALSE	19.77
P10	10	12	SNR threshold / dB	9.0	FALSE	15.08
P10	11	10	SNR threshold / dB	9.0	FALSE	13.7
P10	12	11	SNR threshold / dB	9.0	FALSE	14.89
P01	1	3	SNR threshold / dB	10.5	FALSE	15.91
P01	2	4	SNR threshold / dB	10.5	FALSE
P01	3	4	SNR threshold / dB	10.5	FALSE
P01	4	3	SNR threshold / dB	10.5	FALSE	12.52
P01	5	4	SNR threshold / dB	10.5	FALSE	13.49
P01	6	8	SNR threshold / dB	10.5	FALSE
P01	7	8	SNR threshold / dB	10.5	FALSE
P01	8	6	SNR threshold / dB	10.5	FALSE
P01	9	10	SNR threshold / dB	10.5	FALSE
P01	10	8	SNR threshold / dB	10.5	FALSE
P01	11	9	SNR threshold / dB	10.5	FALSE
P01	12	11	SNR threshold / dB	10.5	FALSE
P02L	1	2	SNR threshold / dB	10.5	FALSE
P02L	2	3	SNR threshold / dB	10.5	FALSE	14.93
P02L	3	5	SNR threshold / dB	10.5	FALSE
P02L	4	2	SNR threshold / dB	10.5	FALSE	13.59
P02L	5	4	SNR threshold / dB	10.5	FALSE
P02L	6	8	SNR threshold / dB	10.5	FALSE
P02L	7	5	SNR threshold / dB	10.5	FALSE
P02L	8	7	SNR threshold / dB	10.5	FALSE
P02L	9	11	SNR threshold / dB	10.5	FALSE
P02L	10	11	SNR threshold / dB	10.5	FALSE
P02L	11	9	SNR threshold / dB	10.5	FALSE
P02L	12	11	SNR threshold / dB	10.5	FALSE
P02R	1	2	SNR threshold / dB	10.5	FALSE	13.82
P02R	2	3	SNR threshold / dB	10.5	FALSE	12.25
P02R	3	4	SNR threshold / dB	10.5	FALSE	13.15
P02R	4	5	SNR threshold / dB	10.5	FALSE	16.7
P02R	5	6	SNR threshold / dB	10.5	FALSE	11.48
P02R	6	5	SNR threshold / dB	10.5	FALSE
P02R	7	5	SNR threshold / dB	10.5	FALSE	16.72
P02R	8	6	SNR threshold / dB	10.5	FALSE
P02R	9	10	SNR threshold / dB	10.5	FALSE	16.24
P02R	10	9	SNR threshold / dB	10.5	FALSE
P02R	11	10	SNR threshold / dB	10.5	FALSE	17.71
P02R	12	10	SNR threshold / dB	10.5	FALSE
P03L	1	3	SNR threshold / dB	10.5	FALSE	14.05
P03L	2	1	SNR threshold / dB	10.5	FALSE	13.66
P03L	3	1	SNR threshold / dB	10.5	FALSE	19.73
P03L	4	2	SNR threshold / dB	10.5	FALSE	24.49
P03L	5	4	SNR threshold / dB	10.5	FALSE	25.51
P03L	6	4	SNR threshold / dB	10.5	FALSE	29.8
P03L	7	6	SNR threshold / dB	10.5	FALSE	24.34
P03L	8	7	SNR threshold / dB	10.5	FALSE	27.64
P03L	9	10	SNR threshold / dB	10.5	FALSE
P03L	10	9	SNR threshold / dB	10.5	FALSE
P03L	11	12	SNR threshold / dB	10.5	FALSE
P03L	12	10	SNR threshold / dB	10.5	FALSE	31.89
P03R	1	2	SNR threshold / dB	10.5	FALSE	8.93
P03R	2	1	SNR threshold / dB	10.5	FALSE	14.23
P03R	3	4	SNR threshold / dB	10.5	FALSE	15.38
P03R	4	3	SNR threshold / dB	10.5	FALSE	13.52
P03R	5	3	SNR threshold / dB	10.5	FALSE	23.47
P03R	6	4	SNR threshold / dB	10.5	FALSE	23.24
P03R	7	8	SNR threshold / dB	10.5	FALSE	32.68
P03R	8	10	SNR threshold / dB	10.5	FALSE	32.67
P03R	9	7	SNR threshold / dB	10.5	FALSE	28.16
P03R	10	12	SNR threshold / dB	10.5	FALSE
P03R	11	9	SNR threshold / dB	10.5	FALSE	34.55
P03R	12	11	SNR threshold / dB	10.5	FALSE
P04	1	2	SNR threshold / dB	10.5	FALSE	11.81
P04	2	4	SNR threshold / dB	10.5	FALSE	12.85
P04	3	2	SNR threshold / dB	10.5	FALSE	12.67
P04	4	2	SNR threshold / dB	10.5	FALSE	14.82
P04	5	6	SNR threshold / dB	10.5	FALSE	13.6
P04	6	5	SNR threshold / dB	10.5	FALSE	13.05
P04	7	8	SNR threshold / dB	10.5	FALSE	12.51
P04	8	7	SNR threshold / dB	10.5	FALSE
P04	9	8	SNR threshold / dB	10.5	FALSE
P04	10	8	SNR threshold / dB	10.5	FALSE
P04	11	9	SNR threshold / dB	10.5	FALSE
P04	12	11	SNR threshold / dB	10.5	FALSE
P05L	1	2	SNR threshold / dB	10.5	FALSE	15.91
P05L	2	3	SNR threshold / dB	10.5	FALSE	15.58
P05L	3	4	SNR threshold / dB	10.5	FALSE	12.47
P05L	4	3	SNR threshold / dB	10.5	FALSE	12.96
P05L	5	7	SNR threshold / dB	10.5	FALSE	15.44
P05L	6	7	SNR threshold / dB	10.5	FALSE	16.47
P05L	7	5	SNR threshold / dB	10.5	FALSE	16.54
P05L	8	6	SNR threshold / dB	10.5	FALSE	17.73
P05L	9	8	SNR threshold / dB	10.5	FALSE	23.25
P05L	10	9	SNR threshold / dB	10.5	FALSE	23.99
P05L	11	12	SNR threshold / dB	10.5	FALSE	32.06
P05L	12	10	SNR threshold / dB	10.5	FALSE
P05R	1	3	SNR threshold / dB	10.5	FALSE
P05R	2	3	SNR threshold / dB	10.5	FALSE	25.68
P05R	3	1	SNR threshold / dB	10.5	FALSE	28.66
P05R	4	6	SNR threshold / dB	10.5	FALSE	25.51
P05R	5	3	SNR threshold / dB	10.5	FALSE	23.67
P05R	6	5	SNR threshold / dB	10.5	FALSE	27.64
P05R	7	6	SNR threshold / dB	10.5	FALSE	24.1
P05R	8	6	SNR threshold / dB	10.5	FALSE	27.7
P05R	9	7	SNR threshold / dB	10.5	FALSE	28.68
P05R	10	9	SNR threshold / dB	10.5	FALSE	28.22
P05R	11	10	SNR threshold / dB	10.5	FALSE	28.32
P05R	12	11	SNR threshold / dB	10.5	FALSE	28.77
P06	1	3	SNR threshold / dB	10.5	FALSE	15.47
P06	2	4	SNR threshold / dB	10.5	FALSE	16.84
P06	3	5	SNR threshold / dB	10.5	FALSE	15.72
P06	4	5	SNR threshold / dB	10.5	FALSE	17.49
P06	5	3	SNR threshold / dB	10.5	FALSE	14.93
P06	6	5	SNR threshold / dB	10.5	FALSE	14.78
P06	7	5	SNR threshold / dB	10.5	FALSE	15.64
P06	8	6	SNR threshold / dB	10.5	FALSE	18.77
P06	9	8	SNR threshold / dB	10.5	FALSE	16.61
P06	10	8	SNR threshold / dB	10.5	FALSE	16.75
P06	11	12	SNR threshold / dB	10.5	FALSE	18.59
P06	12	10	SNR threshold / dB	10.5	FALSE	23.68
P07	1	2	SNR threshold / dB	10.5	FALSE	20.31
P07	2	3	SNR threshold / dB	10.5	FALSE	20.35
P07	3	1	SNR threshold / dB	10.5	FALSE	23.71
P07	4	3	SNR threshold / dB	10.5	FALSE	23.98
P07	5	6	SNR threshold / dB	10.5	FALSE	24.12
P07	6	5	SNR threshold / dB	10.5	FALSE
P07	7	5	SNR threshold / dB	10.5	FALSE
P07	8	9	SNR threshold / dB	10.5	FALSE	30.05
P07	9	8	SNR threshold / dB	10.5	FALSE	24.64
P07	10	11	SNR threshold / dB	10.5	FALSE	23.34
P07	11	10	SNR threshold / dB	10.5	FALSE	21.79
P07	12	11	SNR threshold / dB	10.5	FALSE
P08	1	2	SNR threshold / dB	10.5	FALSE	12.45
P08	2	1	SNR threshold / dB	10.5	FALSE	11.77
P08	3	4	SNR threshold / dB	10.5	FALSE	14.49
P08	4	5	SNR threshold / dB	10.5	FALSE	13.57
P08	5	3	SNR threshold / dB	10.5	FALSE	12.15
P08	6	7	SNR threshold / dB	10.5	FALSE	15.85
P08	7	9	SNR threshold / dB	10.5	FALSE	17.5
P08	8	9	SNR threshold / dB	10.5	FALSE	17.1
P08	9	7	SNR threshold / dB	10.5	FALSE	18.81
P08	10	8	SNR threshold / dB	10.5	FALSE	18.02
P08	11	10	SNR threshold / dB	10.5	FALSE	16.8
P08	12	10	SNR threshold / dB	10.5	FALSE	17.29
P09	1	2	SNR threshold / dB	10.5	FALSE	13.82
P09	2	4	SNR threshold / dB	10.5	FALSE	11.92
P09	3	1	SNR threshold / dB	10.5	FALSE	12.17
P09	4	2	SNR threshold / dB	10.5	FALSE	12.49
P09	5	7	SNR threshold / dB	10.5	FALSE	14.15
P09	6	5	SNR threshold / dB	10.5	FALSE	16.75
P09	7	9	SNR threshold / dB	10.5	FALSE	21.4
P09	8	9	SNR threshold / dB	10.5	FALSE	18.08
P09	9	10	SNR threshold / dB	10.5	FALSE	16.89
P09	10	12	SNR threshold / dB	10.5	FALSE	16.46
P09	11	12	SNR threshold / dB	10.5	FALSE	17.15
P09	12	11	SNR threshold / dB	10.5	FALSE	24.86
P10	1	3	SNR threshold / dB	10.5	FALSE	15.51
P10	2	1	SNR threshold / dB	10.5	FALSE	15.56
P10	3	2	SNR threshold / dB	10.5	FALSE	14.88
P10	4	6	SNR threshold / dB	10.5	FALSE	10.92
P10	5	3	SNR threshold / dB	10.5	FALSE	12.85
P10	6	5	SNR threshold / dB	10.5	FALSE	12.13
P10	7	5	SNR threshold / dB	10.5	FALSE	14.78
P10	8	9	SNR threshold / dB	10.5	FALSE	14.72
P10	9	10	SNR threshold / dB	10.5	FALSE	20.88
P10	10	12	SNR threshold / dB	10.5	FALSE	17.34
P10	11	10	SNR threshold / dB	10.5	FALSE	14.48
P10	12	11	SNR threshold / dB	10.5	FALSE	15.26

## Sheet: FG-SNR 2D filter
Implant ID	Stimulating Electrode	Recording Electrode	Processing Options	Option	Baseline	ECAP Threshold (nC)
P01	1	3	2D filter	baseline	TRUE	14.13
P01	2	4	2D filter	baseline	TRUE
P01	3	4	2D filter	baseline	TRUE	10
P01	4	3	2D filter	baseline	TRUE	10.24
P01	5	4	2D filter	baseline	TRUE	12.25
P01	6	8	2D filter	baseline	TRUE	14.22
P01	7	8	2D filter	baseline	TRUE	18.59
P01	8	6	2D filter	baseline	TRUE
P01	9	10	2D filter	baseline	TRUE	16.95
P01	10	8	2D filter	baseline	TRUE	12.27
P01	11	9	2D filter	baseline	TRUE
P01	12	11	2D filter	baseline	TRUE	17.76
P02L	1	2	2D filter	baseline	TRUE	13.11
P02L	2	3	2D filter	baseline	TRUE	13.32
P02L	3	5	2D filter	baseline	TRUE	10.9
P02L	4	2	2D filter	baseline	TRUE	11.22
P02L	5	4	2D filter	baseline	TRUE	15.77
P02L	6	8	2D filter	baseline	TRUE
P02L	7	5	2D filter	baseline	TRUE	17.23
P02L	8	7	2D filter	baseline	TRUE	20.13
P02L	9	11	2D filter	baseline	TRUE	16.02
P02L	10	11	2D filter	baseline	TRUE	14.51
P02L	11	9	2D filter	baseline	TRUE
P02L	12	11	2D filter	baseline	TRUE
P02R	1	2	2D filter	baseline	TRUE	11.41
P02R	2	3	2D filter	baseline	TRUE	11.19
P02R	3	4	2D filter	baseline	TRUE	12.56
P02R	4	5	2D filter	baseline	TRUE	13.79
P02R	5	6	2D filter	baseline	TRUE	8.79
P02R	6	5	2D filter	baseline	TRUE	13.59
P02R	7	5	2D filter	baseline	TRUE	14.45
P02R	8	6	2D filter	baseline	TRUE	17.52
P02R	9	10	2D filter	baseline	TRUE	14.59
P02R	10	9	2D filter	baseline	TRUE
P02R	11	10	2D filter	baseline	TRUE	16.3
P02R	12	10	2D filter	baseline	TRUE	15.51
P03L	1	3	2D filter	baseline	TRUE	12.11
P03L	2	1	2D filter	baseline	TRUE	10.63
P03L	3	1	2D filter	baseline	TRUE	14.6
P03L	4	2	2D filter	baseline	TRUE	19.48
P03L	5	4	2D filter	baseline	TRUE	21.11
P03L	6	4	2D filter	baseline	TRUE	23.7
P03L	7	6	2D filter	baseline	TRUE	19.42
P03L	8	7	2D filter	baseline	TRUE	18.85
P03L	9	10	2D filter	baseline	TRUE	22.69
P03L	10	9	2D filter	baseline	TRUE	22.97
P03L	11	12	2D filter	baseline	TRUE	34.95
P03L	12	10	2D filter	baseline	TRUE	27.49
P03R	1	2	2D filter	baseline	TRUE	6.28
P03R	2	1	2D filter	baseline	TRUE	8.28
P03R	3	4	2D filter	baseline	TRUE	11.48
P03R	4	3	2D filter	baseline	TRUE	10.05
P03R	5	3	2D filter	baseline	TRUE	19.93
P03R	6	4	2D filter	baseline	TRUE	19.18
P03R	7	8	2D filter	baseline	TRUE	28.2
P03R	8	10	2D filter	baseline	TRUE	27.92
P03R	9	7	2D filter	baseline	TRUE	20.24
P03R	10	12	2D filter	baseline	TRUE	29.4
P03R	11	9	2D filter	baseline	TRUE	25.66
P03R	12	11	2D filter	baseline	TRUE	18.85
P04	1	2	2D filter	baseline	TRUE	10.66
P04	2	4	2D filter	baseline	TRUE	12.13
P04	3	2	2D filter	baseline	TRUE	11.23
P04	4	2	2D filter	baseline	TRUE	12.06
P04	5	6	2D filter	baseline	TRUE	10.94
P04	6	5	2D filter	baseline	TRUE	11.74
P04	7	8	2D filter	baseline	TRUE	10.67
P04	8	7	2D filter	baseline	TRUE	12.64
P04	9	8	2D filter	baseline	TRUE
P04	10	8	2D filter	baseline	TRUE
P04	11	9	2D filter	baseline	TRUE
P04	12	11	2D filter	baseline	TRUE
P05L	1	2	2D filter	baseline	TRUE	15.11
P05L	2	3	2D filter	baseline	TRUE	14.09
P05L	3	4	2D filter	baseline	TRUE	9.94
P05L	4	3	2D filter	baseline	TRUE	11.89
P05L	5	7	2D filter	baseline	TRUE	13.8
P05L	6	7	2D filter	baseline	TRUE	15.05
P05L	7	5	2D filter	baseline	TRUE	15.34
P05L	8	6	2D filter	baseline	TRUE	17.06
P05L	9	8	2D filter	baseline	TRUE	21.48
P05L	10	9	2D filter	baseline	TRUE	20.27
P05L	11	12	2D filter	baseline	TRUE	21.88
P05L	12	10	2D filter	baseline	TRUE	23.67
P05R	1	3	2D filter	baseline	TRUE	23.95
P05R	2	3	2D filter	baseline	TRUE	23.67
P05R	3	1	2D filter	baseline	TRUE	24.55
P05R	4	6	2D filter	baseline	TRUE	23.39
P05R	5	3	2D filter	baseline	TRUE	18.49
P05R	6	5	2D filter	baseline	TRUE	20.75
P05R	7	6	2D filter	baseline	TRUE	20.54
P05R	8	6	2D filter	baseline	TRUE	22.08
P05R	9	7	2D filter	baseline	TRUE	25.84
P05R	10	9	2D filter	baseline	TRUE	25.46
P05R	11	10	2D filter	baseline	TRUE	26.28
P05R	12	11	2D filter	baseline	TRUE	25.65
P06	1	3	2D filter	baseline	TRUE	13.75
P06	2	4	2D filter	baseline	TRUE	12.25
P06	3	5	2D filter	baseline	TRUE	12.66
P06	4	5	2D filter	baseline	TRUE	14.78
P06	5	3	2D filter	baseline	TRUE	11.75
P06	6	5	2D filter	baseline	TRUE	12.62
P06	7	5	2D filter	baseline	TRUE	13.35
P06	8	6	2D filter	baseline	TRUE	15.78
P06	9	8	2D filter	baseline	TRUE	14.48
P06	10	8	2D filter	baseline	TRUE	13.9
P06	11	12	2D filter	baseline	TRUE	16.06
P06	12	10	2D filter	baseline	TRUE	17.72
P07	1	2	2D filter	baseline	TRUE	15.97
P07	2	3	2D filter	baseline	TRUE	17.67
P07	3	1	2D filter	baseline	TRUE	20.19
P07	4	3	2D filter	baseline	TRUE	21.2
P07	5	6	2D filter	baseline	TRUE	20.97
P07	6	5	2D filter	baseline	TRUE	32.2
P07	7	5	2D filter	baseline	TRUE	29.53
P07	8	9	2D filter	baseline	TRUE	26.1
P07	9	8	2D filter	baseline	TRUE	22.88
P07	10	11	2D filter	baseline	TRUE	18.76
P07	11	10	2D filter	baseline	TRUE	17.99
P07	12	11	2D filter	baseline	TRUE	26.49
P08	1	2	2D filter	baseline	TRUE	11.89
P08	2	1	2D filter	baseline	TRUE	10.97
P08	3	4	2D filter	baseline	TRUE	12.37
P08	4	5	2D filter	baseline	TRUE	11.86
P08	5	3	2D filter	baseline	TRUE	8.81
P08	6	7	2D filter	baseline	TRUE	14.36
P08	7	9	2D filter	baseline	TRUE	15.08
P08	8	9	2D filter	baseline	TRUE	13.59
P08	9	7	2D filter	baseline	TRUE	17.44
P08	10	8	2D filter	baseline	TRUE	16.02
P08	11	10	2D filter	baseline	TRUE	14.21
P08	12	10	2D filter	baseline	TRUE	15.59
P09	1	2	2D filter	baseline	TRUE	12.46
P09	2	4	2D filter	baseline	TRUE	11.2
P09	3	1	2D filter	baseline	TRUE	11.19
P09	4	2	2D filter	baseline	TRUE	10.19
P09	5	7	2D filter	baseline	TRUE	13.32
P09	6	5	2D filter	baseline	TRUE	13.75
P09	7	9	2D filter	baseline	TRUE	18.51
P09	8	9	2D filter	baseline	TRUE	15.99
P09	9	10	2D filter	baseline	TRUE	15.4
P09	10	12	2D filter	baseline	TRUE	14.17
P09	11	12	2D filter	baseline	TRUE	15.58
P09	12	11	2D filter	baseline	TRUE	23.03
P10	1	3	2D filter	baseline	TRUE	12.73
P10	2	1	2D filter	baseline	TRUE	13.3
P10	3	2	2D filter	baseline	TRUE	12.33
P10	4	6	2D filter	baseline	TRUE	10.02
P10	5	3	2D filter	baseline	TRUE	10.98
P10	6	5	2D filter	baseline	TRUE	9.5
P10	7	5	2D filter	baseline	TRUE	12.09
P10	8	9	2D filter	baseline	TRUE	12.96
P10	9	10	2D filter	baseline	TRUE	15.97
P10	10	12	2D filter	baseline	TRUE	10.32
P10	11	10	2D filter	baseline	TRUE	11.75
P10	12	11	2D filter	baseline	TRUE	14.08
P01	1	3	2D filter	gauss2d	FALSE	13.42
P01	2	4	2D filter	gauss2d	FALSE	10.42
P01	3	4	2D filter	gauss2d	FALSE	9.28
P01	4	3	2D filter	gauss2d	FALSE	10
P01	5	4	2D filter	gauss2d	FALSE	11.32
P01	6	8	2D filter	gauss2d	FALSE	14.21
P01	7	8	2D filter	gauss2d	FALSE	18.46
P01	8	6	2D filter	gauss2d	FALSE
P01	9	10	2D filter	gauss2d	FALSE
P01	10	8	2D filter	gauss2d	FALSE	11.6
P01	11	9	2D filter	gauss2d	FALSE
P01	12	11	2D filter	gauss2d	FALSE	17.55
P02L	1	2	2D filter	gauss2d	FALSE	13.01
P02L	2	3	2D filter	gauss2d	FALSE	12.79
P02L	3	5	2D filter	gauss2d	FALSE	10.69
P02L	4	2	2D filter	gauss2d	FALSE	10.68
P02L	5	4	2D filter	gauss2d	FALSE	15.43
P02L	6	8	2D filter	gauss2d	FALSE
P02L	7	5	2D filter	gauss2d	FALSE	17.56
P02L	8	7	2D filter	gauss2d	FALSE	19.44
P02L	9	11	2D filter	gauss2d	FALSE	15.94
P02L	10	11	2D filter	gauss2d	FALSE
P02L	11	9	2D filter	gauss2d	FALSE
P02L	12	11	2D filter	gauss2d	FALSE
P02R	1	2	2D filter	gauss2d	FALSE	11.26
P02R	2	3	2D filter	gauss2d	FALSE	10.88
P02R	3	4	2D filter	gauss2d	FALSE	12.06
P02R	4	5	2D filter	gauss2d	FALSE	13.61
P02R	5	6	2D filter	gauss2d	FALSE	8.48
P02R	6	5	2D filter	gauss2d	FALSE	13.22
P02R	7	5	2D filter	gauss2d	FALSE	14.13
P02R	8	6	2D filter	gauss2d	FALSE	16.87
P02R	9	10	2D filter	gauss2d	FALSE	14.45
P02R	10	9	2D filter	gauss2d	FALSE
P02R	11	10	2D filter	gauss2d	FALSE	15.7
P02R	12	10	2D filter	gauss2d	FALSE	15.06
P03L	1	3	2D filter	gauss2d	FALSE	11.37
P03L	2	1	2D filter	gauss2d	FALSE	10.41
P03L	3	1	2D filter	gauss2d	FALSE	14.17
P03L	4	2	2D filter	gauss2d	FALSE	17.65
P03L	5	4	2D filter	gauss2d	FALSE	19.41
P03L	6	4	2D filter	gauss2d	FALSE	22.96
P03L	7	6	2D filter	gauss2d	FALSE	19.01
P03L	8	7	2D filter	gauss2d	FALSE	18.71
P03L	9	10	2D filter	gauss2d	FALSE	19.07
P03L	10	9	2D filter	gauss2d	FALSE	19.94
P03L	11	12	2D filter	gauss2d	FALSE	27.99
P03L	12	10	2D filter	gauss2d	FALSE	27.32
P03R	1	2	2D filter	gauss2d	FALSE	5.85
P03R	2	1	2D filter	gauss2d	FALSE	4.61
P03R	3	4	2D filter	gauss2d	FALSE	11.24
P03R	4	3	2D filter	gauss2d	FALSE	8.98
P03R	5	3	2D filter	gauss2d	FALSE	19.03
P03R	6	4	2D filter	gauss2d	FALSE	18.85
P03R	7	8	2D filter	gauss2d	FALSE	26.11
P03R	8	10	2D filter	gauss2d	FALSE	24.21
P03R	9	7	2D filter	gauss2d	FALSE	17.6
P03R	10	12	2D filter	gauss2d	FALSE	26.11
P03R	11	9	2D filter	gauss2d	FALSE	21.65
P03R	12	11	2D filter	gauss2d	FALSE	19.13
P04	1	2	2D filter	gauss2d	FALSE	10.37
P04	2	4	2D filter	gauss2d	FALSE	11.87
P04	3	2	2D filter	gauss2d	FALSE	10.6
P04	4	2	2D filter	gauss2d	FALSE	11.74
P04	5	6	2D filter	gauss2d	FALSE	10.41
P04	6	5	2D filter	gauss2d	FALSE	10.83
P04	7	8	2D filter	gauss2d	FALSE	10.39
P04	8	7	2D filter	gauss2d	FALSE	12
P04	9	8	2D filter	gauss2d	FALSE	13.2
P04	10	8	2D filter	gauss2d	FALSE
P04	11	9	2D filter	gauss2d	FALSE
P04	12	11	2D filter	gauss2d	FALSE
P05L	1	2	2D filter	gauss2d	FALSE	14.83
P05L	2	3	2D filter	gauss2d	FALSE	14.03
P05L	3	4	2D filter	gauss2d	FALSE	9.75
P05L	4	3	2D filter	gauss2d	FALSE	11.5
P05L	5	7	2D filter	gauss2d	FALSE	13.55
P05L	6	7	2D filter	gauss2d	FALSE	14.7
P05L	7	5	2D filter	gauss2d	FALSE	14.86
P05L	8	6	2D filter	gauss2d	FALSE	16.55
P05L	9	8	2D filter	gauss2d	FALSE	20.99
P05L	10	9	2D filter	gauss2d	FALSE	19.89
P05L	11	12	2D filter	gauss2d	FALSE	20.2
P05L	12	10	2D filter	gauss2d	FALSE	23.24
P05R	1	3	2D filter	gauss2d	FALSE	23.49
P05R	2	3	2D filter	gauss2d	FALSE	23.19
P05R	3	1	2D filter	gauss2d	FALSE	23.45
P05R	4	6	2D filter	gauss2d	FALSE	19
P05R	5	3	2D filter	gauss2d	FALSE	16.74
P05R	6	5	2D filter	gauss2d	FALSE	19.97
P05R	7	6	2D filter	gauss2d	FALSE	18.47
P05R	8	6	2D filter	gauss2d	FALSE	21.39
P05R	9	7	2D filter	gauss2d	FALSE	24.93
P05R	10	9	2D filter	gauss2d	FALSE	24.68
P05R	11	10	2D filter	gauss2d	FALSE	24.61
P05R	12	11	2D filter	gauss2d	FALSE	25.26
P06	1	3	2D filter	gauss2d	FALSE	13.56
P06	2	4	2D filter	gauss2d	FALSE	10.14
P06	3	5	2D filter	gauss2d	FALSE	12.52
P06	4	5	2D filter	gauss2d	FALSE	14.26
P06	5	3	2D filter	gauss2d	FALSE	11.1
P06	6	5	2D filter	gauss2d	FALSE	11.92
P06	7	5	2D filter	gauss2d	FALSE	12.7
P06	8	6	2D filter	gauss2d	FALSE	15.38
P06	9	8	2D filter	gauss2d	FALSE	13.49
P06	10	8	2D filter	gauss2d	FALSE	13.44
P06	11	12	2D filter	gauss2d	FALSE	15.23
P06	12	10	2D filter	gauss2d	FALSE	14.46
P07	1	2	2D filter	gauss2d	FALSE	11.86
P07	2	3	2D filter	gauss2d	FALSE	14.91
P07	3	1	2D filter	gauss2d	FALSE	18.31
P07	4	3	2D filter	gauss2d	FALSE	18.8
P07	5	6	2D filter	gauss2d	FALSE	19.68
P07	6	5	2D filter	gauss2d	FALSE	31.33
P07	7	5	2D filter	gauss2d	FALSE	28.88
P07	8	9	2D filter	gauss2d	FALSE	24.53
P07	9	8	2D filter	gauss2d	FALSE	21.56
P07	10	11	2D filter	gauss2d	FALSE	17.36
P07	11	10	2D filter	gauss2d	FALSE	17.77
P07	12	11	2D filter	gauss2d	FALSE	24.94
P08	1	2	2D filter	gauss2d	FALSE	9.02
P08	2	1	2D filter	gauss2d	FALSE	10.6
P08	3	4	2D filter	gauss2d	FALSE	11.84
P08	4	5	2D filter	gauss2d	FALSE	11.39
P08	5	3	2D filter	gauss2d	FALSE	7.77
P08	6	7	2D filter	gauss2d	FALSE	13.77
P08	7	9	2D filter	gauss2d	FALSE	14.39
P08	8	9	2D filter	gauss2d	FALSE	13.34
P08	9	7	2D filter	gauss2d	FALSE	16.3
P08	10	8	2D filter	gauss2d	FALSE	14.49
P08	11	10	2D filter	gauss2d	FALSE	14.3
P08	12	10	2D filter	gauss2d	FALSE	14.46
P09	1	2	2D filter	gauss2d	FALSE	11.99
P09	2	4	2D filter	gauss2d	FALSE	10.34
P09	3	1	2D filter	gauss2d	FALSE	10.41
P09	4	2	2D filter	gauss2d	FALSE	8.71
P09	5	7	2D filter	gauss2d	FALSE	12.63
P09	6	5	2D filter	gauss2d	FALSE	13.34
P09	7	9	2D filter	gauss2d	FALSE	18.14
P09	8	9	2D filter	gauss2d	FALSE	14.91
P09	9	10	2D filter	gauss2d	FALSE	14.76
P09	10	12	2D filter	gauss2d	FALSE	13.41
P09	11	12	2D filter	gauss2d	FALSE	14.8
P09	12	11	2D filter	gauss2d	FALSE	21.73
P10	1	3	2D filter	gauss2d	FALSE	12.52
P10	2	1	2D filter	gauss2d	FALSE	12.38
P10	3	2	2D filter	gauss2d	FALSE	11.92
P10	4	6	2D filter	gauss2d	FALSE	6.66
P10	5	3	2D filter	gauss2d	FALSE	10.27
P10	6	5	2D filter	gauss2d	FALSE	9.35
P10	7	5	2D filter	gauss2d	FALSE	11.71
P10	8	9	2D filter	gauss2d	FALSE	10.76
P10	9	10	2D filter	gauss2d	FALSE	15.89
P10	10	12	2D filter	gauss2d	FALSE	9.38
P10	11	10	2D filter	gauss2d	FALSE	11.05
P10	12	11	2D filter	gauss2d	FALSE	13.18

## Sheet: Evaluators
Implant ID	Evaluator	Stimulating Electrode	Recording Electrode	ECAP Presence (0=false, 1=true, 2=unsure)	ECAP Threshold (nC)
P01	AD	1	2	1	12.8
P01	AD	1	3	1	11.7
P01	AD	2	1	2	8.7
P01	AD	2	3	1	11.4
P01	AD	2	4	2	8.7
P01	AD	3	1	2	7.7
P01	AD	3	2	2	8
P01	AD	3	4	2	6.2
P01	AD	3	5	1	8
P01	AD	4	2	1	8.3
P01	AD	4	3	1	8.9
P01	AD	4	5	1	8.3
P01	AD	4	6	1	8.6
P01	AD	5	3	1	10.7
P01	AD	5	4	1	9.7
P01	AD	5	6	1	9.4
P01	AD	5	7	1	10.4
P01	AD	6	4	1	12.1
P01	AD	6	5	1	11.8
P01	AD	6	7	1	12.8
P01	AD	6	8	1	11.3
P01	AD	7	5	1	14.8
P01	AD	7	6	1	15.5
P01	AD	7	8	1	14.3
P01	AD	7	9	1	15.2
P01	AD	8	6	2	11.6
P01	AD	8	7	2	16.1
P01	AD	8	9	0
P01	AD	8	10	2	16.1
P01	AD	9	7	1	11.6
P01	AD	9	8	1	12.1
P01	AD	9	10	1	12.1
P01	AD	9	11	2	13.7
P01	AD	10	8	2	9.7
P01	AD	10	9	1	7.1
P01	AD	10	11	1	6.2
P01	AD	10	12	2	10.4
P01	AD	11	9	0
P01	AD	11	10	0
P01	AD	11	12	0
P01	AD	12	10	0
P01	AD	12	11	0
P01	KS	1	2	1	12.7
P01	KS	1	3	1	11.9
P01	KS	2	1	2	9
P01	KS	2	3	1	10.8
P01	KS	2	4	1	8.4
P01	KS	3	1	0
P01	KS	3	2	0
P01	KS	3	4	2	6.2
P01	KS	3	5	1	8
P01	KS	4	2	1	9.2
P01	KS	4	3	1	9
P01	KS	4	5	1	8.5
P01	KS	4	6	1	8.6
P01	KS	5	3	1	10.5
P01	KS	5	4	1	10
P01	KS	5	6	1	9.5
P01	KS	5	7	1	10.3
P01	KS	6	2	1	12.2
P01	KS	6	5	1	12.2
P01	KS	6	7	1	12.9
P01	KS	6	8	2	11
P01	KS	7	5	1	15.3
P01	KS	7	6	1	15.6
P01	KS	7	8	1	14.2
P01	KS	7	9	2	14.5
P01	KS	8	6	0
P01	KS	8	7	1	17.3
P01	KS	8	9	1	16.9
P01	KS	8	10	1	16.5
P01	KS	9	7	2	9.5
P01	KS	9	8	1	12.5
P01	KS	9	10	1	12.5
P01	KS	9	11	2	14.3
P01	KS	10	8	2	5.9
P01	KS	10	9	1	6.5
P01	KS	10	11	1	5.9
P01	KS	10	12	1	6.9
P01	KS	11	9	0
P01	KS	11	10	0
P01	KS	11	12	0
P01	KS	12	10	0
P01	KS	12	11	0
P01	LG	1	2
P01	LG	1	3	1	12.2
P01	LG	2	1
P01	LG	2	3
P01	LG	2	4	1	8.5
P01	LG	3	1
P01	LG	3	2
P01	LG	3	4	1	7.1
P01	LG	3	5
P01	LG	4	2
P01	LG	4	3	1	9.2
P01	LG	4	5
P01	LG	4	6
P01	LG	5	3
P01	LG	5	4	1	9.5
P01	LG	5	6
P01	LG	5	7
P01	LG	6	4	1	10.8
P01	LG	6	5
P01	LG	6	7
P01	LG	6	8	1	11.6
P01	LG	7	5
P01	LG	7	6
P01	LG	7	8	1	14.3
P01	LG	7	9
P01	LG	8	6	2
P01	LG	8	7
P01	LG	8	9
P01	LG	8	10
P01	LG	9	7
P01	LG	9	8
P01	LG	9	10	1	12.9
P01	LG	9	11
P01	LG	10	8	1	7.4
P01	LG	10	9
P01	LG	10	11
P01	LG	10	12
P01	LG	11	9	0
P01	LG	11	10
P01	LG	11	12
P01	LG	12	10
P01	LG	12	11	0
P01	PS	1	2	1	14.6
P01	PS	1	3	1	12.7
P01	PS	2	1	1	11.6
P01	PS	2	3	1	11.2
P01	PS	2	4	2	9.3
P01	PS	3	1	2	9.2
P01	PS	3	2	2	11
P01	PS	3	4	2	9.2
P01	PS	3	5	2	8.6
P01	PS	4	2	1	10.2
P01	PS	4	3	1	9.2
P01	PS	4	5	1	9
P01	PS	4	6	1	9
P01	PS	5	3	1	11.9
P01	PS	5	4	1	11
P01	PS	5	6	1	11.6
P01	PS	5	7	1	11.3
P01	PS	6	4	1	12.9
P01	PS	6	5	1	13.2
P01	PS	6	7	1	14
P01	PS	6	8	1	13.5
P01	PS	7	5	1	17.3
P01	PS	7	6	1	16.7
P01	PS	7	8	1	16.7
P01	PS	7	9	1	17
P01	PS	8	6	0
P01	PS	8	7	0
P01	PS	8	9	2	18.1
P01	PS	8	10	2	17.7
P01	PS	9	7	1	16.4
P01	PS	9	8	1	15.3
P01	PS	9	10	1	14
P01	PS	9	11	2	16.7
P01	PS	10	8	1	10.2
P01	PS	10	9	1	9.5
P01	PS	10	11	1	8.6
P01	PS	10	12	2	13.4
P01	PS	11	9	0
P01	PS	11	10	0
P01	PS	11	12	0
P01	PS	12	10	0
P01	PS	12	11	0
P01	SK	1	2	1	13.17
P01	SK	1	3	1	11.61
P01	SK	2	1	1	6.73
P01	SK	2	3	1	8.71
P01	SK	2	4	2	9.2
P01	SK	3	1	2	8.99
P01	SK	3	2	1	7.79
P01	SK	3	4	1	6.23
P01	SK	3	5	1	8.07
P01	SK	4	2	1	8.35
P01	SK	4	3	1	9.49
P01	SK	4	5	1	8.35
P01	SK	4	6	1	8.64
P01	SK	5	3	2
P01	SK	5	4	2	6.87
P01	SK	5	6	1	8.35
P01	SK	5	7	1	6.87
P01	SK	6	4	2	8.35
P01	SK	6	5	1	11.33
P01	SK	6	7	1	10.2
P01	SK	6	8	1	11.04
P01	SK	7	5	1	11.33
P01	SK	7	6	1	14.3
P01	SK	7	8	1	12.89
P01	SK	7	9	1	12.89
P01	SK	8	6	2	9.77
P01	SK	8	7	2	9.77
P01	SK	8	9	1	11.04
P01	SK	8	10	2
P01	SK	9	7	1	8.07
P01	SK	9	8	1	8.07
P01	SK	9	10	1	9.2
P01	SK	9	11	1	6.87
P01	SK	10	8	1	6.58
P01	SK	10	9	1	6.87
P01	SK	10	11	1	5.95
P01	SK	10	12	1	9.2
P01	SK	11	9	0
P01	SK	11	10	0
P01	SK	11	12	0
P01	SK	12	10	0
P01	SK	12	11	0
P01	SS	1	2	1	13.3
P01	SS	1	3	1	12.1
P01	SS	2	1	1	9.8
P01	SS	2	3	1	9
P01	SS	2	4	1	7
P01	SS	3	1	2
P01	SS	3	2	2	6.9
P01	SS	3	4	2	7.4
P01	SS	3	5	2	8
P01	SS	4	2	1	8.3
P01	SS	4	3	1	8.2
P01	SS	4	5	1	8.2
P01	SS	4	6	1	8
P01	SS	5	3	2
P01	SS	5	4	1	8.6
P01	SS	5	6	1	8.6
P01	SS	5	7	1	9.8
P01	SS	6	4	1	9.6
P01	SS	6	5	1	11.3
P01	SS	6	7	1	12.3
P01	SS	6	8	1	12.9
P01	SS	7	5	1	14.5
P01	SS	7	6	1	15.6
P01	SS	7	8	1	15.2
P01	SS	7	9	2	14.6
P01	SS	8	6	2
P01	SS	8	7	1	16.7
P01	SS	8	9	1	16.1
P01	SS	8	10	1	15.8
P01	SS	9	7	1	12.2
P01	SS	9	8	1	12.2
P01	SS	9	10	1	10.6
P01	SS	9	11	1	12.3
P01	SS	10	8	1	6.4
P01	SS	10	9	1	6.4
P01	SS	10	11	1	6.3
P01	SS	10	12	1	8.4
P01	SS	11	9	0
P01	SS	11	10	0
P01	SS	11	12	0
P01	SS	12	10	0
P01	SS	12	11	0
P02L	AD	1	2	1	10.9
P02L	AD	1	3	1	11.3
P02L	AD	2	1	1	12.3
P02L	AD	2	3	1	11.8
P02L	AD	2	4	1	11.8
P02L	AD	3	1	1	8.5
P02L	AD	3	2	1	7.4
P02L	AD	3	4	2	6.5
P02L	AD	3	5	1	9.7
P02L	AD	4	2	0
P02L	AD	4	3	1	10.7
P02L	AD	4	5	2	7.4
P02L	AD	4	6	0
P02L	AD	5	3	1	16.4
P02L	AD	5	4	1	14.5
P02L	AD	5	6	1	15.5
P02L	AD	5	7	1	13.4
P02L	AD	6	4	1	13.1
P02L	AD	6	5	1	12.1
P02L	AD	6	7	0
P02L	AD	6	8	0
P02L	AD	7	5	1	15.8
P02L	AD	7	6	2	15.8
P02L	AD	7	8	2	15.5
P02L	AD	7	9	0
P02L	AD	8	6	2	17.9
P02L	AD	8	7	1	17.9
P02L	AD	8	9	1	17.7
P02L	AD	8	10	2
P02L	AD	9	7	2	14.3
P02L	AD	9	8	2	15.2
P02L	AD	9	10	0
P02L	AD	9	11	0
P02L	AD	10	8	0
P02L	AD	10	9	2	12.8
P02L	AD	10	11	0
P02L	AD	10	12	0
P02L	AD	11	9	2	9.7
P02L	AD	11	10	2	12
P02L	AD	11	12	0
P02L	AD	12	10	0
P02L	AD	12	11	0
P02L	KS	1	2	1	9.3
P02L	KS	1	3	1	11
P02L	KS	2	1	1	7.6
P02L	KS	2	3	1	9.2
P02L	KS	2	4	1	9.2
P02L	KS	3	1	1	7.8
P02L	KS	3	2	1	7.2
P02L	KS	3	4	1	8.7
P02L	KS	3	5	1	9.5
P02L	KS	4	2	1	8.1
P02L	KS	4	3	1	8.1
P02L	KS	4	5	1	7.4
P02L	KS	4	6	1	7.8
P02L	KS	5	3	1	16.1
P02L	KS	5	4	1	13.7
P02L	KS	5	6	2	14.5
P02L	KS	5	7	1	13.2
P02L	KS	6	4	1	12.6
P02L	KS	6	5	1	11.8
P02L	KS	6	7	2	9
P02L	KS	6	8	2	10.8
P02L	KS	7	5	2	14.3
P02L	KS	7	6	2	15.6
P02L	KS	7	8	2	16
P02L	KS	7	9	2	17
P02L	KS	8	6	1	9.2
P02L	KS	8	7	1	11
P02L	KS	8	9	2	12.2
P02L	KS	8	10	2	13.5
P02L	KS	9	7	2	13.8
P02L	KS	9	8	1	15.1
P02L	KS	9	10	2	12.5
P02L	KS	9	11	2	8
P02L	KS	10	8	0
P02L	KS	10	9	1	12.5
P02L	KS	10	11	2	8.6
P02L	KS	10	12	0
P02L	KS	11	9	2	5
P02L	KS	11	10	2	11.9
P02L	KS	11	12	0
P02L	KS	12	10	0
P02L	KS	12	11	0
P02L	LG	1	2	0
P02L	LG	1	3
P02L	LG	2	1
P02L	LG	2	3	1	13
P02L	LG	2	4
P02L	LG	3	1	1	10.5
P02L	LG	3	2
P02L	LG	3	4
P02L	LG	3	5	1	11
P02L	LG	4	2	0
P02L	LG	4	3
P02L	LG	4	5
P02L	LG	4	6
P02L	LG	5	3
P02L	LG	5	4	1	14
P02L	LG	5	6
P02L	LG	5	7
P02L	LG	6	4
P02L	LG	6	5
P02L	LG	6	7
P02L	LG	6	8	1	11.3
P02L	LG	7	5	2
P02L	LG	7	6
P02L	LG	7	8
P02L	LG	7	9
P02L	LG	8	6
P02L	LG	8	7	1	18.7
P02L	LG	8	9
P02L	LG	8	10
P02L	LG	9	7
P02L	LG	9	8
P02L	LG	9	10
P02L	LG	9	11	2
P02L	LG	10	8
P02L	LG	10	9
P02L	LG	10	11	2
P02L	LG	10	12
P02L	LG	11	9	2
P02L	LG	11	10
P02L	LG	11	12
P02L	LG	12	10
P02L	LG	12	11	2
P02L	PS	1	2	2	12.5
P02L	PS	1	3	2	14
P02L	PS	2	1	1	12.3
P02L	PS	2	3	1	12.3
P02L	PS	2	4	1	11.5
P02L	PS	3	1	1	11.6
P02L	PS	3	2	1	11.9
P02L	PS	3	4	1	9.5
P02L	PS	3	5	1	11
P02L	PS	4	2	2	14.5
P02L	PS	4	3	1	11.3
P02L	PS	4	5	1	11
P02L	PS	4	6	2	10.7
P02L	PS	5	3	1	16.7
P02L	PS	5	4	1	14.9
P02L	PS	5	6	1	15.9
P02L	PS	5	7	1	16.1
P02L	PS	6	4	1	13.7
P02L	PS	6	5	1	12.5
P02L	PS	6	7	2	14.6
P02L	PS	6	8	2	14.3
P02L	PS	7	5	2	16.5
P02L	PS	7	6	2	18.5
P02L	PS	7	8	2	18
P02L	PS	7	9	2	17.7
P02L	PS	8	6	2	19
P02L	PS	8	7	1	19.2
P02L	PS	8	9	2	21
P02L	PS	8	10	2	20.1
P02L	PS	9	7	2	16.4
P02L	PS	9	8	2	16.1
P02L	PS	9	10	2	14.9
P02L	PS	9	11	0
P02L	PS	10	8	0
P02L	PS	10	9	2	14
P02L	PS	10	11	0
P02L	PS	10	12	0
P02L	PS	11	9	0
P02L	PS	11	10	2	12.7
P02L	PS	11	12	2	12.7
P02L	PS	12	10	0
P02L	PS	12	11	0
P02L	SK	1	2	0
P02L	SK	1	3	0
P02L	SK	2	1	1	7.36
P02L	SK	2	3	1	8.28
P02L	SK	2	4	1	8.28
P02L	SK	3	1	1	7.79
P02L	SK	3	2	1	6.58
P02L	SK	3	4	1	6.58
P02L	SK	3	5	1	9.49
P02L	SK	4	2	2
P02L	SK	4	3	2	8.99
P02L	SK	4	5	2
P02L	SK	4	6	2
P02L	SK	5	3	1	16.71
P02L	SK	5	4	1	15.86
P02L	SK	5	6	1	15.86
P02L	SK	5	7	1	17.17
P02L	SK	6	4	1	10.76
P02L	SK	6	5	1	11.89
P02L	SK	6	7	2	11.89
P02L	SK	6	8	1	10.76
P02L	SK	7	5	1	15.29
P02L	SK	7	6	2	15.29
P02L	SK	7	8	2	17.28
P02L	SK	7	9	0
P02L	SK	8	6	2	10.2
P02L	SK	8	7	1	12.89
P02L	SK	8	9	1	10.2
P02L	SK	8	10	2	15.29
P02L	SK	9	7	2	14.3
P02L	SK	9	8	2	13.45
P02L	SK	9	10	2	8.07
P02L	SK	9	11	2
P02L	SK	10	8	2
P02L	SK	10	9	1	12.46
P02L	SK	10	11	2	10.76
P02L	SK	10	12	0
P02L	SK	11	9	2	6.94
P02L	SK	11	10	1	10.76
P02L	SK	11	12	2	10.76
P02L	SK	12	10	0
P02L	SK	12	11	0
P02L	SS	1	2	1	8.6
P02L	SS	1	3	2	9
P02L	SS	2	1	1	6.9
P02L	SS	2	3	1	7.6
P02L	SS	2	4	1	7.9
P02L	SS	3	1	1	6.6
P02L	SS	3	2	1	6
P02L	SS	3	4	1	6.6
P02L	SS	3	5	1	8.4
P02L	SS	4	2	2
P02L	SS	4	3	1	8.6
P02L	SS	4	5	1	6.2
P02L	SS	4	6	1	7.4
P02L	SS	5	3	2
P02L	SS	5	4	1	13.7
P02L	SS	5	6	1	14.3
P02L	SS	5	7	1	13.5
P02L	SS	6	4	2
P02L	SS	6	5	1	11.6
P02L	SS	6	7	2
P02L	SS	6	8	2
P02L	SS	7	5	1	13.5
P02L	SS	7	6	2
P02L	SS	7	8	1	13.8
P02L	SS	7	9	0
P02L	SS	8	6	1	12.9
P02L	SS	8	7	1	10.8
P02L	SS	8	9	1	11.3
P02L	SS	8	10	1	12.9
P02L	SS	9	7	2	13.55
P02L	SS	9	8	1	13.2
P02L	SS	9	10	2
P02L	SS	9	11	2
P02L	SS	10	8	0
P02L	SS	10	9	1	11.9
P02L	SS	10	11	1	11.3
P02L	SS	10	12	2
P02L	SS	11	9	0
P02L	SS	11	10	0
P02L	SS	11	12	0
P02L	SS	12	10	0
P02L	SS	12	11	0
P02R	AD	1	2	1	11.1
P02R	AD	1	3	1	12.1
P02R	AD	2	1	1	9.3
P02R	AD	2	3	1	9.6
P02R	AD	2	4	1	10.4
P02R	AD	3	1	2	10.1
P02R	AD	3	2	2	11
P02R	AD	3	4	2	11.8
P02R	AD	3	5	2	11.3
P02R	AD	4	2	2	10.7
P02R	AD	4	3	1	11.8
P02R	AD	4	5	1	12.1
P02R	AD	4	6	1	12.1
P02R	AD	5	3	1	8.3
P02R	AD	5	4	1	8.3
P02R	AD	5	6	2	7.3
P02R	AD	5	7	2	7.1
P02R	AD	6	4	2	13.4
P02R	AD	6	5	0
P02R	AD	6	7	0
P02R	AD	6	8	0
P02R	AD	7	5	0
P02R	AD	7	6	0
P02R	AD	7	8	2	14.5
P02R	AD	7	9	0
P02R	AD	8	6	0
P02R	AD	8	7	0
P02R	AD	8	9	0
P02R	AD	8	10	0
P02R	AD	9	7	0
P02R	AD	9	8	0
P02R	AD	9	10	0
P02R	AD	9	11	0
P02R	AD	10	8	0
P02R	AD	10	9	0
P02R	AD	10	11	0
P02R	AD	10	12	0
P02R	AD	11	9	0
P02R	AD	11	10	0
P02R	AD	11	12	2	17.9
P02R	AD	12	10	0
P02R	AD	12	11	0
P02R	KS	1	2	2	11
P02R	KS	1	3	2	12.7
P02R	KS	2	1	2	9
P02R	KS	2	3	2	11.2
P02R	KS	2	4	2	10
P02R	KS	3	1	2	7.2
P02R	KS	3	2	2	10.8
P02R	KS	3	4	2	9
P02R	KS	3	5	2	9
P02R	KS	4	2	1	10.8
P02R	KS	4	3	1	10.5
P02R	KS	4	5	2	10.2
P02R	KS	4	6	2	11.5
P02R	KS	5	3	2	8.4
P02R	KS	5	4	2	7.8
P02R	KS	5	6	2	7.1
P02R	KS	5	7	2	7.4
P02R	KS	6	4	2	12.2
P02R	KS	6	5	2	11.9
P02R	KS	6	7	2	12.2
P02R	KS	6	8	2	13
P02R	KS	7	5	2	10.5
P02R	KS	7	6	2	13.5
P02R	KS	7	8	2	11.5
P02R	KS	7	9	2	13
P02R	KS	8	6	2	15.6
P02R	KS	8	7	2	15.3
P02R	KS	8	9	0
P02R	KS	8	10	0
P02R	KS	9	7	2	14
P02R	KS	9	8	2	14
P02R	KS	9	10	2	13.7
P02R	KS	9	11	2	13.2
P02R	KS	10	8	0
P02R	KS	10	9	0
P02R	KS	10	11	0
P02R	KS	10	12	0
P02R	KS	11	9	2	13.8
P02R	KS	11	10	2	14.5
P02R	KS	11	12	2	15.7
P02R	KS	12	10	0
P02R	KS	12	11	0
P02R	LG	1	2	2	11
P02R	LG	1	3
P02R	LG	2	1
P02R	LG	2	3	2	10
P02R	LG	2	4
P02R	LG	3	1
P02R	LG	3	2
P02R	LG	3	4	2	11
P02R	LG	3	5
P02R	LG	4	2
P02R	LG	4	3
P02R	LG	4	5	2	11
P02R	LG	4	6
P02R	LG	5	3
P02R	LG	5	4
P02R	LG	5	6	2	7.5
P02R	LG	5	7
P02R	LG	6	4
P02R	LG	6	5	2	12
P02R	LG	6	7
P02R	LG	6	8
P02R	LG	7	5	2	11
P02R	LG	7	6
P02R	LG	7	8
P02R	LG	7	9
P02R	LG	8	6	2	15.5
P02R	LG	8	7
P02R	LG	8	9
P02R	LG	8	10
P02R	LG	9	7
P02R	LG	9	8
P02R	LG	9	10	2	13.5
P02R	LG	9	11
P02R	LG	10	8
P02R	LG	10	9	0
P02R	LG	10	11
P02R	LG	10	12
P02R	LG	11	9
P02R	LG	11	10	2	14.7
P02R	LG	11	12
P02R	LG	12	10	2
P02R	LG	12	11
P02R	PS	1	2	2	12.3
P02R	PS	1	3	2	13.2
P02R	PS	2	1	2	10.3
P02R	PS	2	3	2	10.5
P02R	PS	2	4	2	10.5
P02R	PS	3	1	1	11
P02R	PS	3	2	1	11.6
P02R	PS	3	4	1	11.9
P02R	PS	3	5	1	11.6
P02R	PS	4	2	2	11.6
P02R	PS	4	3	1	13.7
P02R	PS	4	5	1	12.5
P02R	PS	4	6	1	12.5
P02R	PS	5	3	1	8.6
P02R	PS	5	4	1	9
P02R	PS	5	6	1	7.8
P02R	PS	5	7	1	8
P02R	PS	6	4	1	13.2
P02R	PS	6	5	1	12.5
P02R	PS	6	7	1	12.9
P02R	PS	6	8	1	13.7
P02R	PS	7	5	1	14
P02R	PS	7	6	1	14
P02R	PS	7	8	1	12.2
P02R	PS	7	9	2	13.7
P02R	PS	8	6	2	17.7
P02R	PS	8	7	0
P02R	PS	8	9	0
P02R	PS	8	10	0
P02R	PS	9	7	2	14.6
P02R	PS	9	8	2	16.1
P02R	PS	9	10	2	14.3
P02R	PS	9	11	2	14.6
P02R	PS	10	8	0
P02R	PS	10	9	0
P02R	PS	10	11	0
P02R	PS	10	12	0
P02R	PS	11	9	2	15.4
P02R	PS	11	10	2	15.7
P02R	PS	11	12	2	15.9
P02R	PS	12	10	2	15
P02R	PS	12	11	2	15.7
P02R	SK	1	2	1	11.04
P02R	SK	1	3	1	11.04
P02R	SK	2	1	1	10.05
P02R	SK	2	3	1	10.05
P02R	SK	2	4	1	10.05
P02R	SK	3	1	1	9.77
P02R	SK	3	2	1	8.07
P02R	SK	3	4	1	8.07
P02R	SK	3	5	1	9.77
P02R	SK	4	2	1	9.49
P02R	SK	4	3	1	11.61
P02R	SK	4	5	1	11.61
P02R	SK	4	6	1	11.33
P02R	SK	5	3	1	8.07
P02R	SK	5	4	1	8.07
P02R	SK	5	6	1	7.79
P02R	SK	5	7	1	6.23
P02R	SK	6	4	1	12.46
P02R	SK	6	5	1	12.18
P02R	SK	6	7	1	11.04
P02R	SK	6	8	1	10.2
P02R	SK	7	5	1	10.2
P02R	SK	7	6	1	11.33
P02R	SK	7	8	1	11.33
P02R	SK	7	9	1	10.48
P02R	SK	8	6	1	14.3
P02R	SK	8	7	1	14.3
P02R	SK	8	9	2
P02R	SK	8	10	0
P02R	SK	9	7	1	14.58
P02R	SK	9	8	1	15.86
P02R	SK	9	10	1	12.18
P02R	SK	9	11	1	12.18
P02R	SK	10	8	0
P02R	SK	10	9	0
P02R	SK	10	11	0
P02R	SK	10	12	0
P02R	SK	11	9	2	14.58
P02R	SK	11	10	2	14.16
P02R	SK	11	12	2	12.74
P02R	SK	12	10	2	12.46
P02R	SK	12	11	2	13.74
P02R	SS	1	2	2	11.1
P02R	SS	1	3	2	11.8
P02R	SS	2	1	2	9.5
P02R	SS	2	3	2	9.2
P02R	SS	2	4	2	9.2
P02R	SS	3	1	2	9.2
P02R	SS	3	2	2	9.5
P02R	SS	3	4	2	9.6
P02R	SS	3	5	2	9.9
P02R	SS	4	2	2	9.3
P02R	SS	4	3	2	10.5
P02R	SS	4	5	2	10.8
P02R	SS	4	6	2	11.4
P02R	SS	5	3	2	7.5
P02R	SS	5	4	2	7.4
P02R	SS	5	6	2	6.1
P02R	SS	5	7	2	5.8
P02R	SS	6	4	2	11.6
P02R	SS	6	5	2	11.3
P02R	SS	6	7	2	11.1
P02R	SS	6	8	2	11.5
P02R	SS	7	5	2	9.6
P02R	SS	7	6	2	9.7
P02R	SS	7	8	2
P02R	SS	7	9	2
P02R	SS	8	6	2
P02R	SS	8	7	2
P02R	SS	8	9	0
P02R	SS	8	10	0
P02R	SS	9	7	2	11.5
P02R	SS	9	8	2	13
P02R	SS	9	10	2	12.4
P02R	SS	9	11	2	12
P02R	SS	10	8	0
P02R	SS	10	9	0
P02R	SS	10	11	0
P02R	SS	10	12	0
P02R	SS	11	9	2	14.2
P02R	SS	11	10	2	14.2
P02R	SS	11	12	2	14
P02R	SS	12	10	2	13.7
P02R	SS	12	11	2	13.5
P03L	AD	1	2	1	9.7
P03L	AD	1	3	1	9.9
P03L	AD	2	1	1	9.3
P03L	AD	2	3	1	10.3
P03L	AD	2	4	1	8.4
P03L	AD	3	1	1	13.1
P03L	AD	3	2	1	11.8
P03L	AD	3	4	1	12.8
P03L	AD	3	5	1	11.8
P03L	AD	4	2	1	14.8
P03L	AD	4	3	1	14
P03L	AD	4	5	1	14.8
P03L	AD	4	6	1	15.2
P03L	AD	5	3	1	15.8
P03L	AD	5	4	1	18.1
P03L	AD	5	6	1	18.1
P03L	AD	5	7	1	14.8
P03L	AD	6	4	1	18.7
P03L	AD	6	5	1	18.4
P03L	AD	6	7	1	19.5
P03L	AD	6	8	1	18.4
P03L	AD	7	5	1	17.9
P03L	AD	7	6	1	15.6
P03L	AD	7	8	1	16.7
P03L	AD	7	9	1	17.9
P03L	AD	8	6	1	17.7
P03L	AD	8	7	1	15.6
P03L	AD	8	9	1	17.7
P03L	AD	8	10	1	18.4
P03L	AD	9	7	1	16.1
P03L	AD	9	8	1	17.2
P03L	AD	9	10	1	15.9
P03L	AD	9	11	1	17.2
P03L	AD	10	8	1	20.1
P03L	AD	10	9	1	17.2
P03L	AD	10	11	1	20.6
P03L	AD	10	12	2	22.6
P03L	AD	11	9	2	16.1
P03L	AD	11	10	1	18.7
P03L	AD	11	12	1	13.9
P03L	AD	12	10	1	19.8
P03L	AD	12	11	1	15.4
P03L	KS	1	2	1	8.9
P03L	KS	1	3	1	9.6
P03L	KS	2	1	1	10
P03L	KS	2	3	1	10.8
P03L	KS	2	4	1	8.3
P03L	KS	3	1	1	11.6
P03L	KS	3	2	1	11.6
P03L	KS	3	4	1	11.6
P03L	KS	3	5	1	11.3
P03L	KS	4	2	1	14.6
P03L	KS	4	3	1	13.7
P03L	KS	4	5	1	14
P03L	KS	4	6	1	15.3
P03L	KS	5	3	1	13.7
P03L	KS	5	4	1	14
P03L	KS	5	6	1	14.3
P03L	KS	5	7	1	14.7
P03L	KS	6	4	1	16.1
P03L	KS	6	5	1	16.1
P03L	KS	6	7	1	16.7
P03L	KS	6	8	1	16.7
P03L	KS	7	5	1	13.8
P03L	KS	7	6	1	13.7
P03L	KS	7	8	1	12.2
P03L	KS	7	9	1	17
P03L	KS	8	6	1	14
P03L	KS	8	7	1	15
P03L	KS	8	9	1	16.8
P03L	KS	8	10	1	18.1
P03L	KS	9	7	1	16.1
P03L	KS	9	8	1	15.6
P03L	KS	9	10	1	15.6
P03L	KS	9	11	1	17.3
P03L	KS	10	8	1	17
P03L	KS	10	9	1	17
P03L	KS	10	11	1	13.5
P03L	KS	10	12	1	17.7
P03L	KS	11	9	1	15.8
P03L	KS	11	10	1	14
P03L	KS	11	12	1	16.5
P03L	KS	12	10	1	20.4
P03L	KS	12	11	1	19.3
P03L	LG	1	2	1	8.3
P03L	LG	1	3	1	9.6
P03L	LG	2	1	1	9.6
P03L	LG	2	3	1	10
P03L	LG	2	4	1	8.7
P03L	LG	3	1	1	11.6
P03L	LG	3	2	1	11.9
P03L	LG	3	4	1	12.9
P03L	LG	3	5	1	12.5
P03L	LG	4	2	1	14.9
P03L	LG	4	3	1	14
P03L	LG	4	5	1	14
P03L	LG	4	6	1	15
P03L	LG	5	3	1	15.5
P03L	LG	5	4	1	14.5
P03L	LG	5	6	1	15.3
P03L	LG	5	7	1	15.3
P03L	LG	6	4	1	18.7
P03L	LG	6	5
P03L	LG	6	7
P03L	LG	6	8
P03L	LG	7	5
P03L	LG	7	6	1	14.6
P03L	LG	7	8
P03L	LG	7	9
P03L	LG	8	6
P03L	LG	8	7	1	17.3
P03L	LG	8	9
P03L	LG	8	10
P03L	LG	9	7
P03L	LG	9	8
P03L	LG	9	10	1	17
P03L	LG	9	11
P03L	LG	10	8
P03L	LG	10	9	1	17.3
P03L	LG	10	11
P03L	LG	10	12
P03L	LG	11	9
P03L	LG	11	10
P03L	LG	11	12	1	16.8
P03L	LG	12	10	1	17.7
P03L	LG	12	11
P03L	PS	1	2	1	9.8
P03L	PS	1	3	1	9.9
P03L	PS	2	1	1	9.8
P03L	PS	2	3	1	10.5
P03L	PS	2	4	1	9
P03L	PS	3	1	1	12.2
P03L	PS	3	2	1	12.2
P03L	PS	3	4	1	13.5
P03L	PS	3	5	1	12.9
P03L	PS	4	2	1	15.3
P03L	PS	4	3	1	14.9
P03L	PS	4	5	1	15.3
P03L	PS	4	6	1	16.1
P03L	PS	5	3	1	17.3
P03L	PS	5	4	1	16.1
P03L	PS	5	6	1	18.7
P03L	PS	5	7	1	17.7
P03L	PS	6	4	1	18.7
P03L	PS	6	5	1	17
P03L	PS	6	7	1	19.3
P03L	PS	6	8	1	17.7
P03L	PS	7	5	1	19.6
P03L	PS	7	6	1	18.4
P03L	PS	7	8	1	18.1
P03L	PS	7	9	1	18.1
P03L	PS	8	6	1	18
P03L	PS	8	7	1	17
P03L	PS	8	9	1	18
P03L	PS	8	10	1	19
P03L	PS	9	7	1	17.3
P03L	PS	9	8	1	18
P03L	PS	9	10	1	16.7
P03L	PS	9	11	1	18.7
P03L	PS	10	8	1	20.7
P03L	PS	10	9	1	17.7
P03L	PS	10	11	1	21.3
P03L	PS	10	12	2	20.2
P03L	PS	11	9	2	22.4
P03L	PS	11	10	1	20.7
P03L	PS	11	12	2	21.8
P03L	PS	12	10	1	25.5
P03L	PS	12	11	1	26.4
P03L	SK	1	2	1	7.63
P03L	SK	1	3	1	11.04
P03L	SK	2	1	1	8.99
P03L	SK	2	3	1	8.99
P03L	SK	2	4	2	11.19
P03L	SK	3	1	1	12.46
P03L	SK	3	2	1	10.2
P03L	SK	3	4	1	12.46
P03L	SK	3	5	2	12.89
P03L	SK	4	2	1	15.29
P03L	SK	4	3	1	15.29
P03L	SK	4	5	1	15.29
P03L	SK	4	6	1	17.98
P03L	SK	5	3	1	15.86
P03L	SK	5	4	1	15.29
P03L	SK	5	6	1	15.29
P03L	SK	5	7	1	15.29
P03L	SK	6	4	1	20.13
P03L	SK	6	5	1	17.7
P03L	SK	6	7	1	20.13
P03L	SK	6	8	2	20.13
P03L	SK	7	5	1	15.29
P03L	SK	7	6	1	15.58
P03L	SK	7	8	2	10.48
P03L	SK	7	9	1	17.7
P03L	SK	8	6	1	15.29
P03L	SK	8	7	1	12.46
P03L	SK	8	9	1	17.7
P03L	SK	8	10	1	15.29
P03L	SK	9	7	1	15.29
P03L	SK	9	8	1	12.46
P03L	SK	9	10	1	15.29
P03L	SK	9	11	1	15.29
P03L	SK	10	8	1	20.13
P03L	SK	10	9	1	17.7
P03L	SK	10	11	1	5.27
P03L	SK	10	12	2	16.14
P03L	SK	11	9	1	13.88
P03L	SK	11	10	1	16.57
P03L	SK	11	12	1	16.57
P03L	SK	12	10	2	16.14
P03L	SK	12	11	2	16.14
P03L	SS	1	2	1	9.2
P03L	SS	1	3	1	9.7
P03L	SS	2	1	1	10.1
P03L	SS	2	3	1	10.9
P03L	SS	2	4	1	9
P03L	SS	3	1	1	11.6
P03L	SS	3	2	1	11.6
P03L	SS	3	4	1	11.6
P03L	SS	3	5	1	11.3
P03L	SS	4	2	1	11.8
P03L	SS	4	3	1	12.2
P03L	SS	4	5	1	12.4
P03L	SS	4	6	1	12.5
P03L	SS	5	3	1	13.2
P03L	SS	5	4	1	12.4
P03L	SS	5	6	1	11.3
P03L	SS	5	7	1	11.6
P03L	SS	6	4	1	15.8
P03L	SS	6	5	1	15.5
P03L	SS	6	7	1	15.9
P03L	SS	6	8	1	14.6
P03L	SS	7	5	1	15.8
P03L	SS	7	6	1	13.6
P03L	SS	7	8	1	11.8
P03L	SS	7	9	1	13.5
P03L	SS	8	6	1	14
P03L	SS	8	7	1	13.7
P03L	SS	8	9	1	15.5
P03L	SS	8	10	1	15.4
P03L	SS	9	7	1	13
P03L	SS	9	8	1	12
P03L	SS	9	10	1	12.1
P03L	SS	9	11	1	14.4
P03L	SS	10	8	1	14.2
P03L	SS	10	9	1	15.8
P03L	SS	10	11	1	12
P03L	SS	10	12	1	13.4
P03L	SS	11	9	1	13.6
P03L	SS	11	10	1	12.9
P03L	SS	11	12	1	14.4
P03L	SS	12	10	1	18
P03L	SS	12	11	1	13.4
P03R	AD	1	2	1	7.1
P03R	AD	1	3	1	13
P03R	AD	2	1	2	6.2
P03R	AD	2	3	2	8.9
P03R	AD	2	4	2	9.2
P03R	AD	3	1	1	10.7
P03R	AD	3	2	1	10.2
P03R	AD	3	4	1	8.6
P03R	AD	3	5	1	7.1
P03R	AD	4	2	2	8.3
P03R	AD	4	3	2	9
P03R	AD	4	5	1	5.7
P03R	AD	4	6	1	15.3
P03R	AD	5	3	1	15.2
P03R	AD	5	4	1	15.6
P03R	AD	5	6	1	14
P03R	AD	5	7	1	14
P03R	AD	6	4	1	17.7
P03R	AD	6	5	1	14
P03R	AD	6	7	1	14.6
P03R	AD	6	8	1	13.5
P03R	AD	7	5	1	16.7
P03R	AD	7	6	1	19.3
P03R	AD	7	8	1	21.6
P03R	AD	7	9	1	21.8
P03R	AD	8	6	1	15.3
P03R	AD	8	7	1	17.7
P03R	AD	8	9	1	13.5
P03R	AD	8	10	1	15.6
P03R	AD	9	7	1	17.3
P03R	AD	9	8	1	11.9
P03R	AD	9	10	1	19.3
P03R	AD	9	11	1	10.2
P03R	AD	10	8	1	14.3
P03R	AD	10	9	1	15.9
P03R	AD	10	11	1	11.9
P03R	AD	10	12	1	17.7
P03R	AD	11	9	1	13.9
P03R	AD	11	10	1	16.9
P03R	AD	11	12	1	18.4
P03R	AD	12	10	1	10.2
P03R	AD	12	11	2	10.8
P03R	KS	1	2	1	7.4
P03R	KS	1	3	1	12.3
P03R	KS	2	1	2	3.4
P03R	KS	2	3	2	5.4
P03R	KS	2	4	2	9.3
P03R	KS	3	1	1	11
P03R	KS	3	2	1	10.5
P03R	KS	3	4	1	12.2
P03R	KS	3	5	1	9.5
P03R	KS	4	2	1	12.8
P03R	KS	4	3	1	11.6
P03R	KS	4	5	1	9
P03R	KS	4	6	1	15
P03R	KS	5	3	1	14.9
P03R	KS	5	4	1	15.3
P03R	KS	5	6	1	15.9
P03R	KS	5	7	1	15.6
P03R	KS	6	4	1	17.3
P03R	KS	6	5	1	14
P03R	KS	6	7	1	15.3
P03R	KS	6	8	1	15.6
P03R	KS	7	5	1	18.7
P03R	KS	7	6	1	19.3
P03R	KS	7	8	1	21.8
P03R	KS	7	9	1	23.5
P03R	KS	8	6	1	15.3
P03R	KS	8	7	1	17
P03R	KS	8	9	1	16.7
P03R	KS	8	10	1	15.6
P03R	KS	9	7	1	12.5
P03R	KS	9	8	1	11.9
P03R	KS	9	10	1	11.9
P03R	KS	9	11	1	11.9
P03R	KS	10	8	1	14.3
P03R	KS	10	9	1	15.6
P03R	KS	10	11	1	11.9
P03R	KS	10	12	1	13.2
P03R	KS	11	9	1	13.9
P03R	KS	11	10	1	16.6
P03R	KS	11	12	1	18.4
P03R	KS	12	10	1	15.3
P03R	KS	12	11	1	14.9
P03R	LG	1	2	1	7
P03R	LG	1	3
P03R	LG	2	1	2
P03R	LG	2	3
P03R	LG	2	4
P03R	LG	3	1
P03R	LG	3	2
P03R	LG	3	4	1	12
P03R	LG	3	5
P03R	LG	4	2
P03R	LG	4	3	1	14
P03R	LG	4	5
P03R	LG	4	6
P03R	LG	5	3	1	14.9
P03R	LG	5	4
P03R	LG	5	6
P03R	LG	5	7
P03R	LG	6	4	1	17
P03R	LG	6	5
P03R	LG	6	7
P03R	LG	6	8
P03R	LG	7	5
P03R	LG	7	6
P03R	LG	7	8	1	22
P03R	LG	7	9
P03R	LG	8	6
P03R	LG	8	7
P03R	LG	8	9
P03R	LG	8	10	1	23
P03R	LG	9	7	1	21
P03R	LG	9	8
P03R	LG	9	10
P03R	LG	9	11
P03R	LG	10	8
P03R	LG	10	9
P03R	LG	10	11
P03R	LG	10	12	1	19
P03R	LG	11	9	1	19
P03R	LG	11	10
P03R	LG	11	12
P03R	LG	12	10
P03R	LG	12	11	2
P03R	PS	1	2	1	10.9
P03R	PS	1	3	1	12.7
P03R	PS	2	1	0
P03R	PS	2	3	0
P03R	PS	2	4	0
P03R	PS	3	1	1	11.3
P03R	PS	3	2	1	9.2
P03R	PS	3	4	1	12.5
P03R	PS	3	5	1	9.5
P03R	PS	4	2	1	11.3
P03R	PS	4	3	1	11.6
P03R	PS	4	5	1	14
P03R	PS	4	6	1	16.4
P03R	PS	5	3	1	17
P03R	PS	5	4	1	17.3
P03R	PS	5	6	1	16.1
P03R	PS	5	7	1	17.2
P03R	PS	6	4	1	18.7
P03R	PS	6	5	1	17.7
P03R	PS	6	7	1	18.1
P03R	PS	6	8	1	19
P03R	PS	7	5	1	19
P03R	PS	7	6	1	20.1
P03R	PS	7	8	1	22
P03R	PS	7	9	1	22.7
P03R	PS	8	6	1	24.4
P03R	PS	8	7	1	22.7
P03R	PS	8	9	1	23.2
P03R	PS	8	10	1	23
P03R	PS	9	7	1	18.4
P03R	PS	9	8	1	17.7
P03R	PS	9	10	1	19.8
P03R	PS	9	11	1	18.1
P03R	PS	10	8	1	16.7
P03R	PS	10	9	1	17.7
P03R	PS	10	11	1	19
P03R	PS	10	12	1	19.2
P03R	PS	11	9	1	15.7
P03R	PS	11	10	1	18.1
P03R	PS	11	12	1	20.4
P03R	PS	12	10	0
P03R	PS	12	11	0
P03R	SK	1	2	1	5.38
P03R	SK	1	3	1	12.04
P03R	SK	2	1	0
P03R	SK	2	3	0
P03R	SK	2	4	0
P03R	SK	3	1	1	10.48
P03R	SK	3	2	1	8.07
P03R	SK	3	4	1	10.48
P03R	SK	3	5	1	8.07
P03R	SK	4	2	1	8.07
P03R	SK	4	3	1	10.48
P03R	SK	4	5	1	5.95
P03R	SK	4	6	1	16.71
P03R	SK	5	3	1	16.71
P03R	SK	5	4	1	16.71
P03R	SK	5	6	1	14.58
P03R	SK	5	7	1	14.58
P03R	SK	6	4	1	10.48
P03R	SK	6	5	1	10.48
P03R	SK	6	7	1	12.48
P03R	SK	6	8	1	14.58
P03R	SK	7	5	1	19.56
P03R	SK	7	6	1	21.83
P03R	SK	7	8	1	21.83
P03R	SK	7	9	1	23.81
P03R	SK	8	6	1	15.86
P03R	SK	8	7	1	15.86
P03R	SK	8	9	1	15.86
P03R	SK	8	10	1	13.74
P03R	SK	9	7	1	5.66
P03R	SK	9	8	1	9.77
P03R	SK	9	10	2	15.86
P03R	SK	9	11	2
P03R	SK	10	8	1	15.86
P03R	SK	10	9	2	11.61
P03R	SK	10	11	1	11.61
P03R	SK	10	12	1	13.74
P03R	SK	11	9	1	15.86
P03R	SK	11	10	1	15.86
P03R	SK	11	12	1	15.86
P03R	SK	12	10	2	15.95
P03R	SK	12	11	2	5.95
P03R	SS	1	2	1	7.2
P03R	SS	1	3	1	12.7
P03R	SS	2	1	2
P03R	SS	2	3	2
P03R	SS	2	4	2
P03R	SS	3	1	1	11.6
P03R	SS	3	2	2	9.5
P03R	SS	3	4	2	11.1
P03R	SS	3	5	2	8.1
P03R	SS	4	2	2	8.6
P03R	SS	4	3	2	9.2
P03R	SS	4	5	2	7.8
P03R	SS	4	6	2	13.7
P03R	SS	5	3	2	13.7
P03R	SS	5	4	2	15.6
P03R	SS	5	6	2	14
P03R	SS	5	7	2	13.5
P03R	SS	6	4	1	14.9
P03R	SS	6	5	1	14.9
P03R	SS	6	7	1	14.3
P03R	SS	6	8	1	14.9
P03R	SS	7	5	1	16.4
P03R	SS	7	6	1	15.9
P03R	SS	7	8	1	22.1
P03R	SS	7	9	1	22.1
P03R	SS	8	6	1	14
P03R	SS	8	7	1	19
P03R	SS	8	9	2	10.5
P03R	SS	8	10	1	18.5
P03R	SS	9	7	2	13.5
P03R	SS	9	8	1	10.8
P03R	SS	9	10	1	17
P03R	SS	9	11	0
P03R	SS	10	8	1	13.5
P03R	SS	10	9	1	12.2
P03R	SS	10	11	1	12.9
P03R	SS	10	12	1	14.6
P03R	SS	11	9	1	12.5
P03R	SS	11	10	1	13.9
P03R	SS	11	12	1	13.5
P03R	SS	12	10	2	9.6
P03R	SS	12	11	2	8.1
P04	AD	1	2	1	10.4
P04	AD	1	3	1	10.2
P04	AD	2	1	1	12
P04	AD	2	3	1	11.1
P04	AD	2	4	1	10.9
P04	AD	3	1	1	11.3
P04	AD	3	2	1	9.7
P04	AD	3	4	1	10.4
P04	AD	3	5	1	10.7
P04	AD	4	2	1	9.2
P04	AD	4	3	1	9.2
P04	AD	4	5	1	9.4
P04	AD	4	6	1	11.3
P04	AD	5	3	1	8.3
P04	AD	5	4	1	7.8
P04	AD	5	6	1	9.6
P04	AD	5	7	1	8.6
P04	AD	6	4	1	8
P04	AD	6	5	1	8.3
P04	AD	6	7	1	9.2
P04	AD	6	8	1	10.1
P04	AD	7	5	1	8.9
P04	AD	7	6	1	10.2
P04	AD	7	8	1	10.1
P04	AD	7	9	1	10.2
P04	AD	8	6	1	10.2
P04	AD	8	7	1	10.4
P04	AD	8	9	1	10.4
P04	AD	8	10	1	10.2
P04	AD	9	7	1	10.7
P04	AD	9	8	1	11
P04	AD	9	10	1	11.4
P04	AD	9	11	2	11.8
P04	AD	10	8	2	11
P04	AD	10	9	2	11.6
P04	AD	10	11	0
P04	AD	10	12	0
P04	AD	11	9	0
P04	AD	11	10	2	10.3
P04	AD	11	12	0
P04	AD	12	10	0
P04	AD	12	11	0
P04	KS	1	2	1	10.6
P04	KS	1	3	1	10.4
P04	KS	2	1	1	11.6
P04	KS	2	3	1	10.5
P04	KS	2	4	1	11.2
P04	KS	3	1	1	9.5
P04	KS	3	2	1	9.8
P04	KS	3	4	1	8
P04	KS	3	5	1	8.6
P04	KS	4	2	1	9.2
P04	KS	4	3	1	8.6
P04	KS	4	5	1	9.8
P04	KS	4	6	1	9.2
P04	KS	5	3	1	8.4
P04	KS	5	4	1	8.6
P04	KS	5	6	1	8
P04	KS	5	7	1	8.7
P04	KS	6	4	1	7.8
P04	KS	6	5	1	8.4
P04	KS	6	7	1	9
P04	KS	6	8	1	9.5
P04	KS	7	5	1	8.6
P04	KS	7	6	1	8
P04	KS	7	8	1	8.6
P04	KS	7	9	1	10.8
P04	KS	8	6	1	10.7
P04	KS	8	7	1	10.2
P04	KS	8	9	1	10.2
P04	KS	8	10	1	10.2
P04	KS	9	7	1	9.8
P04	KS	9	8	1	9.2
P04	KS	9	10	1	10.8
P04	KS	9	11	1	11.6
P04	KS	10	8	2	10.8
P04	KS	10	9	2	11.9
P04	KS	10	11	2	11.5
P04	KS	10	12	0
P04	KS	11	9	0
P04	KS	11	10	0
P04	KS	11	12	0
P04	KS	12	10	0
P04	KS	12	11	0
P04	LG	1	2	1	10.2
P04	LG	1	3
P04	LG	2	1
P04	LG	2	3
P04	LG	2	4	1	10.5
P04	LG	3	1
P04	LG	3	2	1	9.5
P04	LG	3	4
P04	LG	3	5
P04	LG	4	2	1	10.2
P04	LG	4	3
P04	LG	4	5
P04	LG	4	6
P04	LG	5	3
P04	LG	5	4
P04	LG	5	6	1	10.2
P04	LG	5	7
P04	LG	6	4
P04	LG	6	5	1	8.4
P04	LG	6	7
P04	LG	6	8
P04	LG	7	5
P04	LG	7	6
P04	LG	7	8	1	8.6
P04	LG	7	9
P04	LG	8	6
P04	LG	8	7	1	10.2
P04	LG	8	9
P04	LG	8	10
P04	LG	9	7
P04	LG	9	8	1	10.5
P04	LG	9	10
P04	LG	9	11
P04	LG	10	8	1	10.8
P04	LG	10	9
P04	LG	10	11
P04	LG	10	12
P04	LG	11	9	0
P04	LG	11	10
P04	LG	11	12
P04	LG	12	10
P04	LG	12	11	0
P04	PS	1	2	1	11.3
P04	PS	1	3	1	11.5
P04	PS	2	1	1	11.9
P04	PS	2	3	1	11.5
P04	PS	2	4	1	11.5
P04	PS	3	1	1	11.6
P04	PS	3	2	1	11
P04	PS	3	4	1	12.2
P04	PS	3	5	1	10.2
P04	PS	4	2	1	11
P04	PS	4	3	1	11.3
P04	PS	4	5	1	9.8
P04	PS	4	6	1	12.9
P04	PS	5	3	1	10.2
P04	PS	5	4	1	10.2
P04	PS	5	6	1	10.2
P04	PS	5	7	1	10.2
P04	PS	6	4	1	10.2
P04	PS	6	5	1	9.5
P04	PS	6	7	1	9.8
P04	PS	6	8	1	10.8
P04	PS	7	5	1	9
P04	PS	7	6	1	10.5
P04	PS	7	8	1	9.5
P04	PS	7	9	1	11
P04	PS	8	6	1	11
P04	PS	8	7	1	11
P04	PS	8	9	1	10.8
P04	PS	8	10	1	10.8
P04	PS	9	7	1	12.5
P04	PS	9	8	1	11.6
P04	PS	9	10	1	11.9
P04	PS	9	11	2	12.2
P04	PS	10	8	2	11.9
P04	PS	10	9	2	13.2
P04	PS	10	11	0
P04	PS	10	12	0
P04	PS	11	9	0
P04	PS	11	10	2	11.6
P04	PS	11	12	0
P04	PS	12	10	0
P04	PS	12	11	0
P04	SK	1	2	1	9.77
P04	SK	1	3	1	9.63
P04	SK	2	1	1	11.47
P04	SK	2	3	1	11.47
P04	SK	2	4	1	10.34
P04	SK	3	1	1	11.33
P04	SK	3	2	1	11.61
P04	SK	3	4	1	10.48
P04	SK	3	5	1	9.2
P04	SK	4	2	1	11.04
P04	SK	4	3	1	10.2
P04	SK	4	5	1	9.2
P04	SK	4	6	1	10.2
P04	SK	5	3	1	8.07
P04	SK	5	4	1	8.07
P04	SK	5	6	1	6.87
P04	SK	5	7	1	7.79
P04	SK	6	4	1	8.35
P04	SK	6	5	1	8.35
P04	SK	6	7	1	9.2
P04	SK	6	8	1	7.43
P04	SK	7	5	1	8.64
P04	SK	7	6	1	8.99
P04	SK	7	8	1	9.49
P04	SK	7	9	1	9.49
P04	SK	8	6	1	10.48
P04	SK	8	7	1	9.77
P04	SK	8	9	1	9.49
P04	SK	8	10	1	10.48
P04	SK	9	7	1	9.49
P04	SK	9	8	1	9.49
P04	SK	9	10	1	9.49
P04	SK	9	11	1	10.48
P04	SK	10	8	1	11.33
P04	SK	10	9	2	11.61
P04	SK	10	11	0
P04	SK	10	12	0
P04	SK	11	9	0
P04	SK	11	10	0
P04	SK	11	12	0
P04	SK	12	10	0
P04	SK	12	11	0
P04	SS	1	2	1	10.9
P04	SS	1	3	1	10.5
P04	SS	2	1	1	11.4
P04	SS	2	3	1	10.8
P04	SS	2	4	1	10
P04	SS	3	1	1	10.4
P04	SS	3	2	1	10.2
P04	SS	3	4	1	10.3
P04	SS	3	5	1	9.1
P04	SS	4	2	1	8.8
P04	SS	4	3	1	9.2
P04	SS	4	5	1	8
P04	SS	4	6	1	9.5
P04	SS	5	3	1	8.6
P04	SS	5	4	1	8.4
P04	SS	5	6	1	8.5
P04	SS	5	7	1	8.3
P04	SS	6	4	1	8.1
P04	SS	6	5	1	8.2
P04	SS	6	7	1	8.1
P04	SS	6	8	1	8.8
P04	SS	7	5	1	8.2
P04	SS	7	6	1	9.2
P04	SS	7	8	1	9.1
P04	SS	7	9	1	9.8
P04	SS	8	6	1	9.4
P04	SS	8	7	1	9.8
P04	SS	8	9	1	9.6
P04	SS	8	10	1	9.4
P04	SS	9	7	1	9.8
P04	SS	9	8	1	9.5
P04	SS	9	10	1	10
P04	SS	9	11	1	9.5
P04	SS	10	8	0
P04	SS	10	9	0
P04	SS	10	11	0
P04	SS	10	12	0
P04	SS	11	9	0
P04	SS	11	10	0
P04	SS	11	12	0
P04	SS	12	10	0
P04	SS	12	11	0
P05L	AD	1	2	1	14.7
P05L	AD	1	3	1	15.3
P05L	AD	2	1	1	13.2
P05L	AD	2	3	1	12.7
P05L	AD	2	4	1	13.2
P05L	AD	3	1	1	10.7
P05L	AD	3	2	1	11.3
P05L	AD	3	4	1	10.2
P05L	AD	3	5	1	9.5
P05L	AD	4	2	1	10.2
P05L	AD	4	3	1	10.5
P05L	AD	4	5	1	10.5
P05L	AD	4	6	1	10.7
P05L	AD	5	3	1	13.2
P05L	AD	5	4	1	12.9
P05L	AD	5	6	1	13.7
P05L	AD	5	7	1	13.7
P05L	AD	6	4	1	14.6
P05L	AD	6	5	1	13.7
P05L	AD	6	7	1	14.3
P05L	AD	6	8	1	13.7
P05L	AD	7	5	1	14.9
P05L	AD	7	6	1	14.9
P05L	AD	7	8	1	14.9
P05L	AD	7	9	1	15.6
P05L	AD	8	6	1	16.4
P05L	AD	8	7	1	16.7
P05L	AD	8	9	1	16.4
P05L	AD	8	10	1	16.1
P05L	AD	9	7	1	21.3
P05L	AD	9	8	1	19.3
P05L	AD	9	10	1	21.3
P05L	AD	9	11	1	18
P05L	AD	10	8	1	13.5
P05L	AD	10	9	1	15.9
P05L	AD	10	11	1	15.9
P05L	AD	10	12	1	14.6
P05L	AD	11	9	1	10.5
P05L	AD	11	10	1	15.3
P05L	AD	11	12	1	17.3
P05L	AD	12	10	2	17.2
P05L	AD	12	11	2	18.7
P05L	KS	1	2	1	13.3
P05L	KS	1	3	1	13.5
P05L	KS	2	1	1	13.6
P05L	KS	2	3	1	12.8
P05L	KS	2	4	1	13.2
P05L	KS	3	1	1	10.5
P05L	KS	3	2	1	11
P05L	KS	3	4	1	9.8
P05L	KS	3	5	1	9.5
P05L	KS	4	2	1	9.5
P05L	KS	4	3	1	10.2
P05L	KS	4	5	1	10.2
P05L	KS	4	6	1	10.3
P05L	KS	5	3	1	12.5
P05L	KS	5	4	1	11.9
P05L	KS	5	6	1	13.2
P05L	KS	5	7	1	13.2
P05L	KS	6	4	1	13.7
P05L	KS	6	5	1	13.2
P05L	KS	6	7	1	14.3
P05L	KS	6	8	1	13.7
P05L	KS	7	5	1	14.8
P05L	KS	7	6	1	14.6
P05L	KS	7	8	1	13.7
P05L	KS	7	9	1	15.6
P05L	KS	8	6	1	16.4
P05L	KS	8	7	1	16.7
P05L	KS	8	9	1	16.4
P05L	KS	8	10	1	15.6
P05L	KS	9	7	1	21.3
P05L	KS	9	8	1	18.7
P05L	KS	9	10	1	20.7
P05L	KS	9	11	1	19.5
P05L	KS	10	8	1	19
P05L	KS	10	9	1	18.3
P05L	KS	10	11	1	16.1
P05L	KS	10	12	1	17.7
P05L	KS	11	9	1	16.8
P05L	KS	11	10	1	16.9
P05L	KS	11	12	1	17.3
P05L	KS	12	10	2	17
P05L	KS	12	11	2	17
P05L	LG	1	2	1	14.6
P05L	LG	1	3
P05L	LG	2	1
P05L	LG	2	3	1	12.7
P05L	LG	2	4
P05L	LG	3	1
P05L	LG	3	2
P05L	LG	3	4	1	9.5
P05L	LG	3	5
P05L	LG	4	2
P05L	LG	4	3	1	10.8
P05L	LG	4	5
P05L	LG	4	6
P05L	LG	5	3	1	13.2
P05L	LG	5	4
P05L	LG	5	6
P05L	LG	5	7	1	13.8
P05L	LG	6	4
P05L	LG	6	5
P05L	LG	6	7	1	14.6
P05L	LG	6	8
P05L	LG	7	5	1	14.9
P05L	LG	7	6
P05L	LG	7	8
P05L	LG	7	9
P05L	LG	8	6	1	16.7
P05L	LG	8	7
P05L	LG	8	9
P05L	LG	8	10
P05L	LG	9	7
P05L	LG	9	8	1	18.7
P05L	LG	9	10
P05L	LG	9	11
P05L	LG	10	8	1	13.5
P05L	LG	10	9	1	14
P05L	LG	10	11
P05L	LG	10	12
P05L	LG	11	9
P05L	LG	11	10
P05L	LG	11	12	1	17.3
P05L	LG	12	10	2
P05L	LG	12	11
P05L	PS	1	2	1	13.2
P05L	PS	1	3	1	14.9
P05L	PS	2	1	1	13.6
P05L	PS	2	3	1	13.5
P05L	PS	2	4	1	13.5
P05L	PS	3	1	1	11.3
P05L	PS	3	2	1	11.9
P05L	PS	3	4	1	10.2
P05L	PS	3	5	1	11.3
P05L	PS	4	2	1	10.2
P05L	PS	4	3	1	10.8
P05L	PS	4	5	1	10.8
P05L	PS	4	6	1	10.5
P05L	PS	5	3	1	12.9
P05L	PS	5	4	1	12.9
P05L	PS	5	6	1	13.5
P05L	PS	5	7	1	13.2
P05L	PS	6	4	1	14.6
P05L	PS	6	5	1	13.2
P05L	PS	6	7	1	14.3
P05L	PS	6	8	1	13.7
P05L	PS	7	5	1	14.9
P05L	PS	7	6	1	14.3
P05L	PS	7	8	1	15.3
P05L	PS	7	9	1	15.3
P05L	PS	8	6	1	16.4
P05L	PS	8	7	1	16.7
P05L	PS	8	9	1	16.4
P05L	PS	8	10	1	16.4
P05L	PS	9	7	1	21.2
P05L	PS	9	8	1	19.8
P05L	PS	9	10	1	21.2
P05L	PS	9	11	1	23.8
P05L	PS	10	8	1	21.3
P05L	PS	10	9	1	20.1
P05L	PS	10	11	1	21.8
P05L	PS	10	12	1	20.7
P05L	PS	11	9	1	18.4
P05L	PS	11	10	1	19.8
P05L	PS	11	12	1	18
P05L	PS	12	10	2	23
P05L	PS	12	11	2	21
P05L	SK	1	2	1	15.86
P05L	SK	1	3	1	15.86
P05L	SK	2	1	1	20.7
P05L	SK	2	3	1	22.96
P05L	SK	2	4	1	22.96
P05L	SK	3	1	1	22.68
P05L	SK	3	2	1	20.98
P05L	SK	3	4	1	18.99
P05L	SK	3	5	1	20.7
P05L	SK	4	2	1	16.43
P05L	SK	4	3	1	16.43
P05L	SK	4	5	1	17.98
P05L	SK	4	6	1	16.43
P05L	SK	5	3	1	16.43
P05L	SK	5	4	1	16.43
P05L	SK	5	6	1	16.43
P05L	SK	5	7	1	16.43
P05L	SK	6	4	1	16.43
P05L	SK	6	5	1	16.43
P05L	SK	6	7	1	16.43
P05L	SK	6	8	1	16.43
P05L	SK	7	5	1	17.7
P05L	SK	7	6	1	16.43
P05L	SK	7	8	1	17.7
P05L	SK	7	9	1	18.99
P05L	SK	8	6	1	20.13
P05L	SK	8	7	1	16.43
P05L	SK	8	9	1	21.55
P05L	SK	8	10	1	20.13
P05L	SK	9	7	1	24.1
P05L	SK	9	8	1	21.55
P05L	SK	9	10	1	22.96
P05L	SK	9	11	1	21.5
P05L	SK	10	8	1	20.93
P05L	SK	10	9	1	21.53
P05L	SK	10	11	1	21.53
P05L	SK	10	12	1	24.1
P05L	SK	11	9	1	21.26
P05L	SK	11	10	1	19.56
P05L	SK	11	12	1	22.68
P05L	SK	12	10	1	22.68
P05L	SK	12	11	1	22.68
P05L	SS	1	2	1	10.9
P05L	SS	1	3	1	10.5
P05L	SS	2	1	1	11.4
P05L	SS	2	3	1	10.7
P05L	SS	2	4	1	10.6
P05L	SS	3	1	1	10.1
P05L	SS	3	2	1	10.8
P05L	SS	3	4	1	10.8
P05L	SS	3	5	1	9.2
P05L	SS	4	2	1	9
P05L	SS	4	3	1	9.4
P05L	SS	4	5	1	8
P05L	SS	4	6	1	9.5
P05L	SS	5	3	1	8.7
P05L	SS	5	4	1	8.3
P05L	SS	5	6	1	8.2
P05L	SS	5	7	1	11.9
P05L	SS	6	4	1	8
P05L	SS	6	5	1	8.2
P05L	SS	6	7	1	14.8
P05L	SS	6	8	1	8.9
P05L	SS	7	5	1	13.6
P05L	SS	7	6	1	13.6
P05L	SS	7	8	1	9.5
P05L	SS	7	9	1	9.6
P05L	SS	8	6	1	16.1
P05L	SS	8	7	1	9.2
P05L	SS	8	9	1	9.5
P05L	SS	8	10	1	9.2
P05L	SS	9	7	1	9.8
P05L	SS	9	8	1	18.1
P05L	SS	9	10	1	9.5
P05L	SS	9	11	1	9.6
P05L	SS	10	8	2
P05L	SS	10	9	2
P05L	SS	10	11	0
P05L	SS	10	12	0
P05L	SS	11	9	0
P05L	SS	11	10	2
P05L	SS	11	12	0
P05L	SS	12	10	0
P05L	SS	12	11	0
P05R	AD	1	2	1	20.4
P05R	AD	1	3	1	19.5
P05R	AD	2	1	1	19.2
P05R	AD	2	3	1	21.5
P05R	AD	2	4	1	20.4
P05R	AD	3	1	1	21.5
P05R	AD	3	2	1	21.8
P05R	AD	3	4	1	18.7
P05R	AD	3	5	1	18.7
P05R	AD	4	2	1	19.2
P05R	AD	4	3	1	16.7
P05R	AD	4	5	1	19.8
P05R	AD	4	6	1	16.4
P05R	AD	5	3	1	14
P05R	AD	5	4	1	16.4
P05R	AD	5	6	1	17.7
P05R	AD	5	7	1	17.9
P05R	AD	6	4	1	18.1
P05R	AD	6	5	1	16.4
P05R	AD	6	7	1	15.2
P05R	AD	6	8	1	16.1
P05R	AD	7	5	1	16.4
P05R	AD	7	6	1	17.9
P05R	AD	7	8	1	18.4
P05R	AD	7	9	1	18.4
P05R	AD	8	6	1	19.2
P05R	AD	8	7	1	19.2
P05R	AD	8	9	1	20.1
P05R	AD	8	10	1	20.1
P05R	AD	9	7	1	22.3
P05R	AD	9	8	1	22.9
P05R	AD	9	10	1	25.2
P05R	AD	9	11	1	23.8
P05R	AD	10	8	1	21.5
P05R	AD	10	9	1	22.3
P05R	AD	10	11	1	20.9
P05R	AD	10	12	1	22.9
P05R	AD	11	9	1	23.8
P05R	AD	11	10	1	22.6
P05R	AD	11	12	1	20.1
P05R	AD	12	10	1	22.9
P05R	AD	12	11	1	22.6
P05R	KS	1	2	1	20.7
P05R	KS	1	3	1	18.2
P05R	KS	2	1	1	19
P05R	KS	2	3	1	18.4
P05R	KS	2	4	1	18.4
P05R	KS	3	1	1	21.5
P05R	KS	3	2	1	20.7
P05R	KS	3	4	1	19.3
P05R	KS	3	5	1	18.7
P05R	KS	4	2	1	19.3
P05R	KS	4	3	1	20.7
P05R	KS	4	5	1	18.7
P05R	KS	4	6	1	16.2
P05R	KS	5	3	1	13.7
P05R	KS	5	4	1	16.4
P05R	KS	5	6	1	17.2
P05R	KS	5	7	1	17.7
P05R	KS	6	4	1	18.1
P05R	KS	6	5	1	16.1
P05R	KS	6	7	1	14.9
P05R	KS	6	8	1	16.1
P05R	KS	7	5	1	15.3
P05R	KS	7	6	1	17.5
P05R	KS	7	8	1	16.4
P05R	KS	7	9	1	18
P05R	KS	8	6	1	18.5
P05R	KS	8	7	1	14.9
P05R	KS	8	9	1	20.1
P05R	KS	8	10	1	19.6
P05R	KS	9	7	1	22.7
P05R	KS	9	8	1	23.1
P05R	KS	9	10	1	25.1
P05R	KS	9	11	1	21.3
P05R	KS	10	8	1	21
P05R	KS	10	9	1	20.7
P05R	KS	10	11	1	22.4
P05R	KS	10	12	1	23.3
P05R	KS	11	9	1	21
P05R	KS	11	10	1	22.4
P05R	KS	11	12	1	19
P05R	KS	12	10	1	22.7
P05R	KS	12	11	1	20.1
P05R	LG	1	2
P05R	LG	1	3	1	19.3
P05R	LG	2	1
P05R	LG	2	3	1	21.3
P05R	LG	2	4
P05R	LG	3	1	1	21.8
P05R	LG	3	2
P05R	LG	3	4
P05R	LG	3	5
P05R	LG	4	2
P05R	LG	4	3
P05R	LG	4	5
P05R	LG	4	6	1	16.7
P05R	LG	5	3	1	14.6
P05R	LG	5	4
P05R	LG	5	6
P05R	LG	5	7
P05R	LG	6	4
P05R	LG	6	5	1	16.5
P05R	LG	6	7
P05R	LG	6	8
P05R	LG	7	5
P05R	LG	7	6	1	18.1
P05R	LG	7	8
P05R	LG	7	9
P05R	LG	8	6	1	18.7
P05R	LG	8	7
P05R	LG	8	9
P05R	LG	8	10
P05R	LG	9	7	1	20.7
P05R	LG	9	8
P05R	LG	9	10
P05R	LG	9	11
P05R	LG	10	8
P05R	LG	10	9	1	21
P05R	LG	10	11
P05R	LG	10	12
P05R	LG	11	9
P05R	LG	11	10	1	21.6
P05R	LG	11	12
P05R	LG	12	10
P05R	LG	12	11	1	21.8
P05R	PS	1	2	1	21.3
P05R	PS	1	3	1	20.1
P05R	PS	2	1	1	21.8
P05R	PS	2	3	1	21.3
P05R	PS	2	4	1	21
P05R	PS	3	1	1	23
P05R	PS	3	2	1	22.4
P05R	PS	3	4	1	21.3
P05R	PS	3	5	1	20.1
P05R	PS	4	2	1	22.7
P05R	PS	4	3	1	19
P05R	PS	4	5	1	19.8
P05R	PS	4	6	1	18.7
P05R	PS	5	3	1	18
P05R	PS	5	4	1	17
P05R	PS	5	6	1	19
P05R	PS	5	7	1	18.1
P05R	PS	6	4	1	19.6
P05R	PS	6	5	1	18
P05R	PS	6	7	1	19.6
P05R	PS	6	8	1	18
P05R	PS	7	5	1	17.7
P05R	PS	7	6	1	18.7
P05R	PS	7	8	1	19.6
P05R	PS	7	9	1	19.8
P05R	PS	8	6	1	19
P05R	PS	8	7	1	17.3
P05R	PS	8	9	1	21
P05R	PS	8	10	1	20.1
P05R	PS	9	7	1	23.8
P05R	PS	9	8	1	23.8
P05R	PS	9	10	1	26
P05R	PS	9	11	1	25.8
P05R	PS	10	8	1	22.4
P05R	PS	10	9	1	22.7
P05R	PS	10	11	1	23
P05R	PS	10	12	1	24.7
P05R	PS	11	9	1	24.4
P05R	PS	11	10	1	23
P05R	PS	11	12	1	23.5
P05R	PS	12	10	1	23.8
P05R	PS	12	11	1	23.8
P05R	SK	1	2	1	10.48
P05R	SK	1	3	1	12.46
P05R	SK	2	1	1	14.58
P05R	SK	2	3	1	22.11
P05R	SK	2	4	1	19.28
P05R	SK	3	1	1	16.43
P05R	SK	3	2	1	18.99
P05R	SK	3	4	1	16.43
P05R	SK	3	5	1	17.7
P05R	SK	4	2	1	17.7
P05R	SK	4	3	1	15.58
P05R	SK	4	5	1	16.71
P05R	SK	4	6	1	16.71
P05R	SK	5	3	1	12.46
P05R	SK	5	4	1	12.46
P05R	SK	5	6	1	14.58
P05R	SK	5	7	1	16.71
P05R	SK	6	4	1	10.48
P05R	SK	6	5	1	16.71
P05R	SK	6	7	1	14.58
P05R	SK	6	8	1	16.71
P05R	SK	7	5	1	16.71
P05R	SK	7	6	1	18.71
P05R	SK	7	8	1	18.71
P05R	SK	7	9	1	18.71
P05R	SK	8	6	1	18.71
P05R	SK	8	7	1	16.71
P05R	SK	8	9	1	21.83
P05R	SK	8	10	1	21.83
P05R	SK	9	7	1	21.83
P05R	SK	9	8	1	21.83
P05R	SK	9	10	1	23.81
P05R	SK	9	11	1	21.83
P05R	SK	10	8	1	21.83
P05R	SK	10	9	1	21.83
P05R	SK	10	11	1	19.56
P05R	SK	10	12	1	21.83
P05R	SK	11	9	1	22.11
P05R	SK	11	10	1	22.11
P05R	SK	11	12	1	19.85
P05R	SK	12	10	1	19.28
P05R	SK	12	11	1	15.86
P05R	SS	1	2	1	18.4
P05R	SS	1	3	1	17.1
P05R	SS	2	1	1	21.3
P05R	SS	2	3	1	21.6
P05R	SS	2	4	1	19.6
P05R	SS	3	1	1	19.9
P05R	SS	3	2	1	21
P05R	SS	3	4	1	20.7
P05R	SS	3	5	1	18.4
P05R	SS	4	2	1	19.3
P05R	SS	4	3	1	20.6
P05R	SS	4	5	1	18.7
P05R	SS	4	6	1	17.7
P05R	SS	5	3	1	14.3
P05R	SS	5	4	1	14.3
P05R	SS	5	6	1	15.3
P05R	SS	5	7	1	15.6
P05R	SS	6	4	1	15.9
P05R	SS	6	5	1	16.7
P05R	SS	6	7	1	15.9
P05R	SS	6	8	1	17
P05R	SS	7	5	1	14
P05R	SS	7	6	1	17.7
P05R	SS	7	8	1	17.3
P05R	SS	7	9	1	18.1
[truncated: 1,277 more rows]
