# Supplementary material for: Optimized SNR-based ECAP threshold determination is comparable to the judgement of human evaluators
Source: PLoS One. 2021 Nov 1;16(11):e0259347. doi: 10.1371/journal.pone.0259347 (PMC8559956; doi:10.1371/journal.pone.0259347)
Supplement: S3 Table — These Excel Sheets show underlying data shown in Fig 4A–4C. (XLSX) [file pone.0259347.s004.xlsx]

## Sheet: Fig 4A
dprime	criterion	AUC	Implant ID
4.6527	0	0.999494	P10
4.6527	0	0.999494	P09
0	-2.32635	0.5	P07
4.6527	0	0.999494	P05L
4.6527	0	0.999494	P05R
1.65137	-0.394957	0.878338	P01
0	-2.32635	0.5	P03R
0.333982	-0.597718	0.59327	P02L
4.6527	0	0.999494	P06
4.6527	0	0.999494	P08
4.6527	0	0.999494	P03L
4.6527	0	0.999494	P02R
3.16797	0.742363	0.987397	P04

## Sheet: Figs 4B and 4C
Evaluator	Implant ID	Stimulating Electrode	Difference in ECAP Threshold [nC]
AD	P10	1	-0.458885
AD	P10	2	-1.88394
AD	P10	3	-2.13073
AD	P10	4	0.174252
AD	P10	5	-2.29835
AD	P10	6	0.308848
AD	P10	7	-0.482684
AD	P10	8	-2.49378
AD	P10	9	-1.6685
AD	P10	10	-1.63811
AD	P10	11	-0.803757
AD	P10	12	-2.09879
AD	P09	1	-0.881751
AD	P09	3	-0.993286
AD	P09	4	0.507486
AD	P09	5	-1.21117
AD	P09	6	1.05974
AD	P09	7	-0.79973
AD	P09	8	-4.15688
AD	P09	9	-2.73288
AD	P09	10	-1.36607
AD	P09	11	-2.18012
AD	P09	12	-2.40957
AD	P07	1	-5.76628
AD	P07	4	-5.99504
AD	P07	5	-8.36773
AD	P07	7	-5.62996
AD	P07	8	-5.39511
AD	P07	9	-4.57867
AD	P07	10	-2.35645
AD	P07	11	-3.4899
AD	P05L	1	-0.4148
AD	P05L	2	-1.39018
AD	P05L	3	0.257109
AD	P05L	4	-1.38534
AD	P05L	5	-0.103215
AD	P05L	6	-0.745172
AD	P05L	7	-0.438867
AD	P05L	8	-0.659678
AD	P05L	9	-2.17857
AD	P05L	10	-4.37298
AD	P05L	11	-4.57867
AD	P05R	1	-4.45275
AD	P05R	2	-2.16929
AD	P05R	3	-3.04516
AD	P05R	4	-6.98583
AD	P05R	5	-4.49457
AD	P05R	6	-4.34961
AD	P05R	7	-2.63912
AD	P05R	8	-2.88009
AD	P05R	9	-3.54464
AD	P05R	10	-3.15728
AD	P05R	11	-3.68255
AD	P05R	12	-3.04947
AD	P01	1	-2.43129
AD	P01	4	-1.34327
AD	P01	5	-2.55261
AD	P01	6	-2.92103
AD	P01	7	-4.29192
AD	P01	9	-4.84677
AD	P03R	1	0.816525
AD	P03R	3	-2.88031
AD	P03R	5	-4.73209
AD	P03R	6	-1.48113
AD	P03R	7	-6.60456
AD	P03R	8	-12.3213
AD	P03R	9	-2.93625
AD	P03R	10	-11.7012
AD	P03R	11	-11.7627
AD	P02L	1	-2.21024
AD	P02L	2	-1.52283
AD	P02L	3	-1.19864
AD	P02L	5	-1.27306
AD	P02L	7	-1.43047
AD	P02L	8	-2.23372
AD	P06	1	-0.349883
AD	P06	2	-1.84852
AD	P06	3	-1.36465
AD	P06	4	-3.47782
AD	P06	5	-1.54797
AD	P06	6	-2.51808
AD	P06	7	-1.74731
AD	P06	8	-0.579733
AD	P06	9	-2.57557
AD	P06	10	-3.80415
AD	P06	11	-3.66382
AD	P06	12	-7.71906
AD	P08	1	-0.0866138
AD	P08	2	-0.0667713
AD	P08	3	-0.574142
AD	P08	4	-1.15541
AD	P08	5	-3.70636
AD	P08	6	-3.35539
AD	P08	7	-3.77954
AD	P08	8	-0.188382
AD	P08	9	-2.23914
AD	P08	10	-3.01821
AD	P08	11	-1.81102
AD	P08	12	-2.59055
AD	P03L	1	-2.20521
AD	P03L	2	-1.32992
AD	P03L	3	-1.49606
AD	P03L	4	-4.67899
AD	P03L	5	-3.00875
AD	P03L	6	-4.9987
AD	P03L	7	-3.81732
AD	P03L	8	-3.25039
AD	P03L	9	-6.78563
AD	P03L	10	-5.7671
AD	P03L	11	-21.0488
AD	P03L	12	-7.68533
AD	P02R	1	-0.309446
AD	P02R	2	-1.58874
AD	P02R	4	-1.68503
AD	P04	1	-0.260573
AD	P04	2	-1.23075
AD	P04	3	-1.53294
AD	P04	4	-2.86265
AD	P04	5	-1.33988
AD	P04	6	-3.43541
AD	P04	7	-0.568953
AD	P04	8	-2.24445
KS	P10	1	-1.12888
KS	P10	2	-1.40394
KS	P10	3	-1.53073
KS	P10	4	-0.815748
KS	P10	5	-2.97835
KS	P10	6	-0.201152
KS	P10	7	-1.09268
KS	P10	8	-2.46378
KS	P10	9	-2.9685
KS	P10	10	-2.21811
KS	P10	11	-1.45376
KS	P10	12	-2.47879
KS	P09	1	-1.48175
KS	P09	5	-1.71117
KS	P09	6	-1.24026
KS	P09	7	-0.99973
KS	P09	8	-4.65688
KS	P09	9	-2.93288
KS	P09	10	-2.06607
KS	P09	11	-2.18012
KS	P09	12	-2.70957
KS	P07	5	-2.66773
KS	P07	6	-8.00499
KS	P07	7	-1.92996
KS	P07	8	-5.19511
KS	P07	9	-4.57867
KS	P07	10	-2.35645
KS	P07	11	-3.6899
KS	P05L	1	-1.8148
KS	P05L	2	-1.29018
KS	P05L	3	-0.142891
KS	P05L	4	-1.68534
KS	P05L	5	-0.603215
KS	P05L	6	-0.745172
KS	P05L	7	-0.538867
KS	P05L	8	-0.659678
KS	P05L	9	-2.77857
KS	P05L	10	-1.97298
KS	P05L	11	-4.57867
KS	P05R	1	-5.75275
KS	P05R	2	-5.26929
KS	P05R	3	-3.04516
KS	P05R	4	-7.18583
KS	P05R	5	-4.79457
KS	P05R	6	-4.64961
KS	P05R	7	-3.03912
KS	P05R	8	-3.58009
KS	P05R	9	-3.14464
KS	P05R	10	-4.75728
KS	P05R	11	-3.88255
KS	P05R	12	-5.54947
KS	P01	1	-2.23129
KS	P01	4	-1.24327
KS	P01	5	-2.25261
KS	P01	7	-4.39192
KS	P01	9	-4.44677
KS	P03R	1	1.11652
KS	P03R	3	0.719686
KS	P03R	4	1.5492
KS	P03R	5	-5.03209
KS	P03R	6	-1.88113
KS	P03R	7	-6.40456
KS	P03R	8	-12.3213
KS	P03R	9	-7.73625
KS	P03R	10	-16.2012
KS	P03R	11	-11.7627
KS	P03R	12	-3.95039
KS	P02L	1	-3.81024
KS	P02L	2	-4.12283
KS	P02L	3	-1.39864
KS	P02L	4	-3.12431
KS	P02L	5	-2.07306
KS	P02L	8	-9.13372
KS	P06	1	-0.149883
KS	P06	3	-0.36465
KS	P06	4	-2.47782
KS	P06	5	-1.94797
KS	P06	6	-2.41808
KS	P06	7	-1.34731
KS	P06	8	-0.579733
KS	P06	9	-1.47557
KS	P06	10	-1.90415
KS	P06	11	-3.76382
KS	P06	12	-5.71906
KS	P08	1	-0.386614
KS	P08	2	0.0332287
KS	P08	3	-0.774142
KS	P08	4	-2.55541
KS	P08	5	-4.00636
KS	P08	6	-3.55539
KS	P08	7	-3.47954
KS	P08	8	-2.58838
KS	P08	9	-3.63914
KS	P08	10	-3.21821
KS	P08	11	-1.71102
KS	P08	12	-2.39055
KS	P03L	1	-2.50521
KS	P03L	2	-0.629921
KS	P03L	3	-2.99606
KS	P03L	4	-4.87899
KS	P03L	5	-7.10875
KS	P03L	6	-7.5987
KS	P03L	7	-5.71732
KS	P03L	8	-3.85039
KS	P03L	9	-7.08563
KS	P03L	10	-5.9671
KS	P03L	11	-18.4488
KS	P03L	12	-7.08533
KS	P04	1	-0.0605734
KS	P04	2	-0.930751
KS	P04	3	-1.43294
KS	P04	4	-2.86265
KS	P04	5	-2.93988
KS	P04	6	-3.33541
KS	P04	7	-2.06895
KS	P04	8	-2.44445
LG	P10	1	-1.12888
LG	P10	2	-1.40394
LG	P10	3	-1.83073
LG	P10	4	-0.015748
LG	P10	5	-2.97835
LG	P10	6	0.298848
LG	P10	7	-1.09268
LG	P10	8	-4.26378
LG	P10	9	-2.5685
LG	P10	10	-1.61811
LG	P10	11	-3.45376
LG	P10	12	-2.47879
LG	P09	1	-1.78175
LG	P09	5	-1.41117
LG	P09	6	-1.24026
LG	P09	9	-2.63288
LG	P09	10	0.133934
LG	P09	11	-2.58012
LG	P07	1	-6.96628
LG	P07	4	-9.09504
LG	P07	5	-9.66773
LG	P07	6	-15.205
LG	P07	7	-8.52996
LG	P07	8	-6.79511
LG	P07	9	-3.97867
LG	P07	10	-3.25645
LG	P07	11	-3.2899
LG	P05L	1	-0.5148
LG	P05L	2	-1.39018
LG	P05L	3	-0.442891
LG	P05L	4	-1.08534
LG	P05L	5	-0.00321479
LG	P05L	6	-0.445172
LG	P05L	7	-0.438867
LG	P05L	8	-0.359678
LG	P05L	9	-2.77857
LG	P05L	10	-6.27298
LG	P05L	11	-4.57867
LG	P05R	1	-4.65275
LG	P05R	2	-2.36929
LG	P05R	3	-2.74516
LG	P05R	4	-6.68583
LG	P05R	5	-3.89457
LG	P05R	6	-4.24961
LG	P05R	7	-2.43912
LG	P05R	8	-3.38009
LG	P05R	9	-5.14464
LG	P05R	10	-4.45728
LG	P05R	11	-4.68255
LG	P05R	12	-3.84947
LG	P01	1	-1.93129
LG	P01	3	-2.89801
LG	P01	4	-1.04327
LG	P01	5	-2.75261
LG	P01	6	-2.62103
LG	P01	7	-4.29192
LG	P01	9	-4.04677
LG	P01	10	-4.86871
LG	P03R	1	0.716525
LG	P03R	3	0.519686
LG	P03R	4	3.9492
LG	P03R	5	-5.03209
LG	P03R	6	-2.18113
LG	P03R	7	-6.20456
LG	P03R	8	-4.92126
LG	P03R	9	0.763749
LG	P03R	10	-10.4012
LG	P03R	11	-6.66267
LG	P02L	2	-0.322835
LG	P02L	3	0.10136
LG	P02L	5	-1.77306
LG	P02L	8	-1.43372
LG	P06	1	0.250117
LG	P06	2	3.25148
LG	P06	3	-0.66465
LG	P06	4	-2.77782
LG	P06	5	-0.947968
LG	P06	6	-1.61808
LG	P06	7	-1.04731
LG	P06	8	-0.279733
LG	P06	9	-1.97557
LG	P06	10	-2.60415
LG	P06	11	-3.06382
LG	P08	1	-0.286614
LG	P08	2	0.233229
LG	P08	3	-1.07414
LG	P08	4	-2.05541
LG	P08	5	2.19364
LG	P08	6	-3.35539
LG	P08	7	-3.07954
LG	P08	8	-1.98838
LG	P08	9	-4.43914
LG	P08	10	-2.61821
LG	P08	11	-1.71102
LG	P08	12	-2.59055
LG	P03L	1	-2.50521
LG	P03L	2	-1.02992
LG	P03L	3	-2.99606
LG	P03L	4	-4.57899
LG	P03L	5	-6.60875
LG	P03L	6	-4.9987
LG	P03L	7	-4.81732
LG	P03L	8	-1.55039
LG	P03L	9	-5.68563
LG	P03L	10	-5.6671
LG	P03L	11	-18.1488
LG	P03L	12	-9.78533
LG	P04	1	-0.460573
LG	P04	2	-1.63075
LG	P04	3	-1.73294
LG	P04	4	-1.86265
LG	P04	5	-0.739876
LG	P04	6	-3.33541
LG	P04	7	-2.06895
LG	P04	8	-2.44445
PS	P10	1	0.0711151
PS	P10	2	0.296063
PS	P10	3	1.66927
PS	P10	4	-0.215748
PS	P10	5	-1.17835
PS	P10	6	-0.201152
PS	P10	7	0.707316
PS	P10	8	-1.66378
PS	P10	9	-1.9685
PS	P10	10	0.98189
PS	P10	11	-0.553757
PS	P10	12	-1.97879
PS	P09	1	-1.28175
PS	P09	2	0.268609
PS	P09	3	1.00671
PS	P09	4	1.70749
PS	P09	5	-0.811174
PS	P09	6	0.559741
PS	P09	7	-0.39973
PS	P09	8	-0.266876
PS	P09	9	-1.93288
PS	P09	10	-0.966066
PS	P09	11	-1.98012
PS	P09	12	-1.20957
PS	P07	5	-2.46773
PS	P07	9	-1.77867
PS	P07	10	-1.95645
PS	P07	11	-1.3899
PS	P05L	1	-1.9148
PS	P05L	2	-0.590178
PS	P05L	3	0.257109
PS	P05L	4	-1.08534
PS	P05L	5	-0.603215
PS	P05L	6	-0.745172
PS	P05L	7	-0.438867
PS	P05L	8	-0.659678
PS	P05L	9	-1.67857
PS	P05L	10	-0.172976
PS	P05L	11	-3.87867
PS	P05R	1	-3.85275
PS	P05R	2	-2.36929
PS	P05R	3	-1.54516
PS	P05R	4	-4.68583
PS	P05R	5	-0.494573
PS	P05R	6	-2.74961
PS	P05R	7	-1.83912
PS	P05R	8	-3.08009
PS	P05R	9	-2.04464
PS	P05R	10	-2.75728
PS	P05R	11	-3.28255
PS	P05R	12	-1.84947
PS	P01	1	-1.43129
PS	P01	4	-1.04327
PS	P01	5	-1.25261
PS	P01	6	-0.721026
PS	P01	7	-1.89192
PS	P01	9	-2.94677
PS	P01	10	-2.06871
PS	P03R	1	4.61652
PS	P03R	3	1.01969
PS	P03R	4	1.5492
PS	P03R	5	-2.93209
PS	P03R	6	-0.481133
PS	P03R	7	-6.20456
PS	P03R	8	-4.92126
PS	P03R	9	-1.83625
PS	P03R	10	-10.2012
PS	P03R	11	-9.96267
PS	P02L	2	-1.02283
PS	P02L	3	0.10136
PS	P02L	5	-0.873059
PS	P02L	8	-0.933724
PS	P06	1	1.35012
PS	P06	2	3.45148
PS	P06	3	0.13535
PS	P06	4	-0.777819
PS	P06	5	0.552032
PS	P06	6	-1.61808
PS	P06	7	-0.847305
PS	P06	8	-0.879733
PS	P06	9	-0.475571
PS	P06	10	-2.60415
PS	P06	11	-1.76382
PS	P06	12	-3.01906
PS	P08	1	0.413386
PS	P08	2	0.933229
PS	P08	3	0.125858
PS	P08	4	-1.05541
PS	P08	5	3.39364
PS	P08	6	-3.35539
PS	P08	7	-2.57954
PS	P08	8	-0.188382
PS	P08	9	-1.03914
PS	P08	10	-1.71821
PS	P08	11	-1.21102
PS	P08	12	-1.99055
PS	P03L	1	-2.20521
PS	P03L	2	-0.829921
PS	P03L	3	-2.39606
PS	P03L	4	-4.17899
PS	P03L	5	-5.00875
PS	P03L	6	-4.9987
PS	P03L	7	-1.01732
PS	P03L	8	-1.85039
PS	P03L	9	-5.98563
PS	P03L	10	-5.2671
PS	P03L	12	-1.98533
PS	P02R	3	-0.656258
PS	P02R	4	-1.28503
PS	P02R	5	-0.985203
PS	P02R	6	-1.09377
PS	P02R	7	-0.449847
PS	P04	1	0.639427
PS	P04	2	-0.630751
PS	P04	3	-0.232943
PS	P04	4	-1.06265
PS	P04	5	-0.739876
PS	P04	6	-2.23541
PS	P04	7	-1.16895
PS	P04	8	-1.64445
SK	P10	1	1.24112
SK	P10	2	1.23606
SK	P10	3	0.509271
SK	P10	5	-1.15835
SK	P10	6	2.10885
SK	P10	7	1.87732
SK	P10	8	-1.35378
SK	P10	9	0.461496
SK	P10	11	0.136243
SK	P10	12	-1.23879
SK	P09	1	-0.161751
SK	P09	5	-2.83117
SK	P09	6	-1.28026
SK	P09	7	-2.35973
SK	P09	8	-3.49688
SK	P09	9	-1.96288
SK	P09	10	-1.98607
SK	P09	11	-2.13012
SK	P09	12	-5.93957
SK	P07	1	-4.35628
SK	P07	4	-8.92504
SK	P07	5	-9.82773
SK	P07	6	-10.115
SK	P07	7	-8.75996
SK	P07	8	-6.83511
SK	P07	9	-4.77867
SK	P07	10	-1.95645
SK	P07	11	-2.1299
SK	P05L	1	0.7452
SK	P05L	2	8.86982
SK	P05L	3	9.04711
SK	P05L	4	4.54466
SK	P05L	5	2.62679
SK	P05L	6	1.38483
SK	P05L	7	2.36113
SK	P05L	8	3.07032
SK	P05L	9	0.0714346
SK	P05L	10	1.25702
SK	P05L	11	0.801332
SK	P05L	12	-0.989291
SK	P05R	1	-11.4928
SK	P05R	2	-1.55929
SK	P05R	3	-8.11516
SK	P05R	4	-6.67583
SK	P05R	5	-6.03457
SK	P05R	6	-4.03961
SK	P05R	7	-1.82912
SK	P05R	8	-3.37009
SK	P05R	9	-4.01464
SK	P05R	10	-3.62728
SK	P05R	11	-4.17255
SK	P05R	12	-9.78947
SK	P01	1	-2.52129
SK	P01	3	-3.76801
SK	P01	4	-0.753272
SK	P01	6	-3.18103
SK	P01	7	-5.70192
SK	P01	9	-7.74677
SK	P01	10	-5.68871
SK	P03R	1	-0.903475
SK	P03R	3	-1.00031
SK	P03R	4	0.429204
SK	P03R	5	-3.22209
SK	P03R	6	-8.70113
SK	P03R	7	-6.37456
SK	P03R	8	-14.1813
SK	P03R	9	-14.5763
SK	P03R	10	-15.6612
SK	P03R	11	-9.80267
SK	P02L	2	-5.04283
SK	P02L	3	-1.40864
SK	P02L	5	0.0869408
SK	P02L	7	-1.94047
SK	P02L	8	-7.24372
SK	P06	1	2.49012
SK	P06	3	1.87535
SK	P06	4	-0.237819
SK	P06	5	2.79203
SK	P06	6	-1.28808
SK	P06	7	-0.507305
SK	P06	8	0.270267
SK	P06	9	-1.63557
SK	P06	10	-2.86415
SK	P06	11	-4.45382
SK	P08	1	4.68339
SK	P08	2	10.2932
SK	P08	3	4.05586
SK	P08	4	4.57459
SK	P08	5	7.62364
SK	P08	6	2.07461
SK	P08	7	1.35046
SK	P08	8	8.24162
SK	P08	9	4.39086
SK	P08	10	2.97179
SK	P08	11	9.03898
SK	P08	12	8.21945
SK	P03L	1	-1.06521
SK	P03L	2	-1.63992
SK	P03L	3	-2.13606
SK	P03L	4	-4.18899
SK	P03L	5	-5.81875
SK	P03L	6	-3.5687
SK	P03L	7	-3.83732
SK	P03L	8	-6.39039
SK	P03L	9	-7.39563
SK	P03L	10	-5.2671
SK	P03L	11	-18.3788
SK	P02R	1	-0.369446
SK	P02R	2	-1.13874
SK	P02R	3	-4.48626
SK	P02R	4	-2.17503
SK	P02R	5	-0.995203
SK	P02R	6	-1.41377
SK	P02R	7	-4.24985
SK	P02R	8	-3.21725
SK	P02R	9	-2.41078
SK	P04	1	-0.890573
SK	P04	2	-1.79075
SK	P04	3	0.377057
SK	P04	4	-1.02265
SK	P04	5	-4.06988
SK	P04	6	-3.38541
SK	P04	7	-1.17895
SK	P04	8	-2.87445
SS	P10	1	-1.82888
SS	P10	2	-2.10394
SS	P10	3	2.16927
SS	P10	4	-0.715748
SS	P10	5	-0.0783525
SS	P10	6	-3.00115
SS	P10	7	0.707316
SS	P10	8	-4.26378
SS	P10	9	-2.9685
SS	P10	10	-0.11811
SS	P10	11	-2.15376
SS	P10	12	-3.57879
SS	P09	1	-1.58175
SS	P09	2	-4.03139
SS	P09	3	-2.59329
SS	P09	4	-0.992514
SS	P09	5	-2.01117
SS	P09	6	-0.240259
SS	P09	7	-1.49973
SS	P09	8	-3.05688
SS	P09	9	-2.93288
SS	P09	10	-2.26607
SS	P09	11	-3.68012
SS	P09	12	-4.80957
SS	P07	7	-13.93
SS	P07	8	-5.99511
SS	P07	9	-3.97867
SS	P07	10	-5.15645
SS	P07	11	-5.9899
SS	P05L	1	-4.2148
SS	P05L	2	-3.39018
SS	P05L	3	0.857109
SS	P05L	4	-2.48534
SS	P05L	5	-1.90321
SS	P05L	6	-0.245172
SS	P05L	7	-1.73887
SS	P05L	8	-0.959678
SS	P05L	9	-3.37857
SS	P05R	1	-6.85275
SS	P05R	2	-2.06929
SS	P05R	3	-4.64516
SS	P05R	4	-5.68583
SS	P05R	5	-4.19457
SS	P05R	6	-4.04961
SS	P05R	7	-2.83912
SS	P05R	8	-2.88009
SS	P05R	9	-4.24464
SS	P05R	10	-3.85728
SS	P05R	11	-3.58255
SS	P05R	12	-3.24947
SS	P01	1	-2.03129
SS	P01	4	-2.04327
SS	P01	5	-3.65261
SS	P01	6	-1.32103
SS	P01	7	-3.39192
SS	P01	9	-6.34677
SS	P01	10	-5.86871
SS	P03R	1	0.916525
SS	P03R	6	-4.28113
SS	P03R	7	-6.10456
SS	P03R	8	-9.42126
SS	P03R	10	-14.8012
SS	P03R	11	-13.1627
SS	P02L	1	-4.51024
SS	P02L	2	-5.72283
SS	P02L	3	-2.49864
SS	P02L	5	-2.07306
SS	P02L	7	-3.73047
SS	P02L	8	-9.33372
SS	P02L	10	-3.21453
SS	P06	1	0.550117
SS	P06	2	-0.248518
SS	P06	3	0.53535
SS	P06	4	-1.37782
SS	P06	5	6.35203
SS	P06	6	-1.31808
SS	P06	7	-3.34731
SS	P06	8	-2.97973
SS	P06	9	-2.17557
SS	P06	10	-1.60415
SS	P08	1	-0.286614
SS	P08	2	0.633229
SS	P08	3	-0.774142
SS	P08	4	-2.85541
SS	P08	5	3.19364
SS	P08	6	-5.15539
SS	P08	7	-3.27954
SS	P08	8	-1.58838
SS	P08	9	-3.43914
SS	P08	10	-2.51821
SS	P08	11	-1.71102
SS	P08	12	-3.19055
SS	P03L	1	-2.40521
SS	P03L	2	-0.529921
SS	P03L	3	-2.99606
SS	P03L	4	-7.67899
SS	P03L	5	-8.70875
SS	P03L	6	-7.8987
SS	P03L	7	-5.81732
SS	P03L	8	-5.15039
SS	P03L	9	-10.5856
SS	P03L	10	-7.1671
SS	P03L	11	-20.5488
SS	P03L	12	-9.48533
SS	P04	1	0.239427
SS	P04	2	-2.13075
SS	P04	3	-1.03294
SS	P04	4	-3.26265
SS	P04	5	-2.43988
SS	P04	6	-3.53541
SS	P04	7	-1.56895
SS	P04	8	-2.84445
